# Supplementary material for: The first coordination compound of 6-fluoro­nicotinate: the crystal structure of a one-dimensional nickel(II) coordination polymer containing the mixed ligands 6-fluoro­nicotinate and 4,4′-bi­pyridine
Source: Acta Crystallogr E Crystallogr Commun. 2020 Mar 10;76(Pt 4):500–5. doi: 10.1107/S2056989020003023 (PMC7133043; doi:10.1107/S2056989020003023)
Supplement: Supplementary file 1 [file e-76-00500-sup1.cif]

##############################################################################
#                                                                            #
# This CIF contains the data in a paper accepted for publication in          #
# Acta Crystallographica Section E. It conforms to the requirements of       #
# Notes for Authors for Acta Crystallographica Section E, and has been       #
# peer reviewed under the auspices of the IUCr Commission on Journals.       #
#                                                                            #
# Full details of the Crystallographic Information File format               #
# are given in the paper "The Crystallographic Information File (CIF):       #
# a New Standard Archive File for Crystallography" by S. R. Hall, F. H.      #
# Allen and I. D. Brown [Acta Cryst. (1991), A47, 655-685].                  #
#                                                                            #
# The current version of the core CIF dictionary is obtainable from          #
# ftp://ftp.iucr.org/pub/cif_core.dic.                                       #
#                                                                            #
# Software is freely available for graphical display of the structure(s)     #
# in this CIF. For information consult the CIF software page                 #
# http://www.iucr.org/resources/cif/software.                                #
#                                                                            #
# This file may be used for bona fide research purposes within the           #
# scientific community so long as proper attribution is given to the journal # 
# article from which it was obtained.                                        #
#                                                                            #
##############################################################################
data_I
_audit_creation_method     'SHELXL-2018/3'
_journal_date_recd_electronic     2020-02-04
_journal_date_accepted     2020-03-03
_journal_name_full     'Acta Crystallographica, Section E'
_journal_year     2020
_journal_volume     76
_journal_issue      4
_journal_page_first     500
_journal_page_last     505
_journal_paper_category     GM
_journal_paper_doi     10.1107/S2056989020003023
_journal_coeditor_code     XI2024
_publ_contact_author_name     'Vesna Sokol'
_publ_contact_author_address
;
Department of Physical Chemistry, Faculty of Chemistry and Technology,
University of Split, Ru\/dera Bo\<skovi\'ca 35, HR-21000 Split, Croatia
;
_publ_contact_author_email     'vsokol@ktf-split.hr'
_publ_contact_author_fax     ?
_publ_contact_author_phone     '+38521329445'
_publ_section_title
;
The first coordination compound of 6-fluoronicotinate: the crystal structure of
a one-dimensional nickel(II) coordination polymer containing the mixed ligands
6-fluoronicotinate and 4,4'-bipyridine
;
_publ_section_title_footnote     .
loop_
    _publ_author_name
    _publ_author_footnote
    _publ_author_address
    'Politeo, Nives' .
;
Department of Physical Chemistry, Faculty of Chemistry and Technology,
University of Split, Ru\/dera Bo\<skovi\'ca 35, HR-21000 Split,
Croatia
;
    'Pisa\<ci\'c, Mateja' .
;
Department of Chemistry, Faculty of Science, University of Zagreb, Horvatovac
102a, HR-10000 Zagreb,
Croatia
;
    '\/Dakovi\'c, Marijana' .
;
Department of Chemistry, Faculty of Science, University of Zagreb, Horvatovac
102a, HR-10000 Zagreb,
Croatia
;
    'Sokol, Vesna' .
;
Department of Physical Chemistry, Faculty of Chemistry and Technology,
University of Split, Ru\/dera Bo\<skovi\'ca 35, HR-21000 Split,
Croatia
;
    'Kukovec, Boris-Marko' .
;
Department of Physical Chemistry, Faculty of Chemistry and Technology,
University of Split, Ru\/dera Bo\<skovi\'ca 35, HR-21000 Split,
Croatia
;
_publ_section_synopsis
;
A one-dimensional nickel(II) coordination polymer with the mixed ligands
6-fluoronicotinate (6-Fnic) and 4,4'-bipyridine (4,4'-bpy), namely,
[Ni(H~2~O)~2~(6-Fnic)~2~(4,4'-bpy)\\cdot3H~2~O]<i>~n~</i>, (<b>1</b>), was
prepared. The nickel(II) ion in <b>1</b> is octahedrally coordinated by the O
atoms of two water molecules, two O atoms from <i>O</i>-monodentate
6-fluoronicotinate ligands and two N atoms from bridging 4,4'-bipyridine
ligands.
;
_chemical_name_systematic
;\
<i>catena</i>-Poly[[diaquabis(6-fluoropyridine-3-carboxylato-\k<i>O</i>)\
nickel(II)]-\m-4,4'-bipyridine-\k^2^<i>N</i>:<i>N</i>'] trihydrate]
;
_chemical_name_common     ?
_chemical_formula_moiety     'C22 H18 F2 N4 Ni O6, 3(H2 O)'
_chemical_formula_sum     'C22 H24 F2 N4 Ni O9'
_chemical_formula_iupac     '[Ni (C6 H3 F N O2)2 (C10 H8 N2) (H2 O)2], 3H2 O'
_chemical_formula_weight     585.16
_chemical_melting_point     ?
_space_group_crystal_system     monoclinic
_space_group_name_H-M_alt     'C 2/c'
_space_group_name_Hall     '-C 2yc'
loop_
    _space_group_symop_operation_xyz
    'x, y, z'
    '-x, y, -z+1/2'
    'x+1/2, y+1/2, z'
    '-x+1/2, y+1/2, -z+1/2'
    '-x, -y, -z'
    'x, -y, z-1/2'
    '-x+1/2, -y+1/2, -z'
    'x+1/2, -y+1/2, z-1/2'
_cell_length_a     12.1175(5)
_cell_length_b     18.7705(6)
_cell_length_c     12.3246(4)
_cell_angle_alpha     90
_cell_angle_beta     110.232(4)
_cell_angle_gamma     90
_cell_volume     2630.29(17)
_cell_formula_units_Z     4
_cell_measurement_reflns_used     2838
_cell_measurement_theta_min     4.6030
_cell_measurement_theta_max     31.4150
_cell_measurement_temperature     296(2)
_exptl_crystal_description     prism
_exptl_crystal_colour     light-blue
_exptl_crystal_size_max     0.15
_exptl_crystal_size_mid     0.10
_exptl_crystal_size_min     0.08
_exptl_crystal_density_diffrn     1.478
_exptl_crystal_density_meas     ?
_exptl_crystal_density_method     ?
_exptl_crystal_F_000     1208
_exptl_absorpt_coefficient_mu     0.808
_exptl_absorpt_correction_type     multi-scan
_exptl_absorpt_process_details
;
(CrysAlisPro; Rigaku, 2018)
;
_exptl_absorpt_correction_T_min     0.89915
_exptl_absorpt_correction_T_max     1.00000
_diffrn_ambient_temperature     296(2)
_diffrn_source     ?
_diffrn_radiation_type     MoK\a
_diffrn_radiation_wavelength     0.71073
_diffrn_measurement_device_type
      'Oxford Diffraction Xcalibur2 diffractometer with Sapphire 3 CCD detector'
_diffrn_measurement_method     '\w-scan'
_diffrn_detector_area_resol_mean     ?
_diffrn_reflns_number     5540
_diffrn_reflns_av_R_equivalents     0.0315
_diffrn_reflns_av_unetI/netI     0.0356
_diffrn_reflns_theta_min     4.066
_diffrn_reflns_theta_max     24.996
_diffrn_reflns_theta_full     24.996
_diffrn_measured_fraction_theta_max     0.993
_diffrn_measured_fraction_theta_full     0.993
_diffrn_reflns_limit_h_min     -13
_diffrn_reflns_limit_h_max     14
_diffrn_reflns_limit_k_min     -22
_diffrn_reflns_limit_k_max     16
_diffrn_reflns_limit_l_min     -14
_diffrn_reflns_limit_l_max     12
_refine_special_details     ?
_reflns_number_total     2316
_reflns_number_gt     1960
_reflns_threshold_expression     'I > 2\s(I)'
_refine_ls_structure_factor_coef     Fsqd
_refine_ls_matrix_type     full
_refine_ls_R_factor_all     0.0415
_refine_ls_R_factor_gt     0.0321
_refine_ls_wR_factor_gt     0.0702
_refine_ls_wR_factor_ref     0.0733
_refine_ls_goodness_of_fit_ref     1.025
_refine_ls_restrained_S_all     1.023
_refine_ls_number_reflns     2316
_refine_ls_number_parameters     189
_refine_ls_number_restraints     7
_refine_ls_hydrogen_treatment     mixed
_refine_ls_weighting_scheme     calc
_refine_ls_weighting_details
              'w=1/[\s^2^(Fo^2^)+(0.0330P)^2^+1.7768P] where P=(Fo^2^+2Fc^2^)/3'
_atom_sites_solution_hydrogens     mixed
_atom_sites_solution_primary     ?
_atom_sites_solution_secondary     ?
_refine_ls_shift/su_max     0.000
_refine_ls_shift/su_mean     0.000
_refine_diff_density_max     0.304
_refine_diff_density_min     -0.222
_refine_ls_extinction_method     none
_refine_ls_extinction_coef     .
loop_
    _atom_type_symbol
    _atom_type_description
    _atom_type_scat_dispersion_real
    _atom_type_scat_dispersion_imag
    _atom_type_scat_source
    'C' 'C' 0.0033 0.0016
                         'International Tables Vol C Tables 4.2.6.8 and 6.1.1.4'
    'H' 'H' 0.0000 0.0000
                         'International Tables Vol C Tables 4.2.6.8 and 6.1.1.4'
    'Ni' 'Ni' 0.3393 1.1124
                         'International Tables Vol C Tables 4.2.6.8 and 6.1.1.4'
    'N' 'N' 0.0061 0.0033
                         'International Tables Vol C Tables 4.2.6.8 and 6.1.1.4'
    'O' 'O' 0.0106 0.0060
                         'International Tables Vol C Tables 4.2.6.8 and 6.1.1.4'
    'F' 'F' 0.0171 0.0103
                         'International Tables Vol C Tables 4.2.6.8 and 6.1.1.4'
_computing_data_collection
;
CrysAlisPro (Rigaku, 2018)
;
_computing_cell_refinement
;
CrysAlisPro (Rigaku, 2018)
;
_computing_data_reduction
;
CrysAlisPro (Rigaku, 2018)
;
_computing_structure_solution
;
SHELXT (Sheldrick, 2015<i>a</i>)
;
_computing_structure_refinement
;
<i>SHELXL2018/3</i> (Sheldrick, 2015<i>b</i>)
;
_computing_molecular_graphics
;
MERCURY (Macrae <i>et al.</i>,  2020)
;
_computing_publication_material
;
<i>SHELXL2018/3</i> (Sheldrick, 2015<i>b</i>)
;
loop_
    _atom_site_type_symbol
    _atom_site_label
    _atom_site_fract_x
    _atom_site_fract_y
    _atom_site_fract_z
    _atom_site_U_iso_or_equiv
    _atom_site_adp_type
    _atom_site_calc_flag
    _atom_site_occupancy
    _atom_site_disorder_assembly
    _atom_site_disorder_group
    Ni Ni1 0.250000 0.750000 0.000000 0.02551(12) Uani d 1 . .
    N N1 0.2304(2) 0.89116(14) 0.49414(19) 0.0627(7) Uani d 1 . .
    N N2 0.16406(15) 0.65554(9) 0.00035(13) 0.0283(4) Uani d 1 . .
    O O1 0.41435(14) 0.69897(8) 0.06960(13) 0.0365(4) Uani d 1 . .
    H H12 0.429(2) 0.6719(11) 0.1244(14) 0.044 Uiso d 1 . .
    H H11 0.416(2) 0.6772(11) 0.0127(14) 0.044 Uiso d 1 . .
    O O2 0.25264(13) 0.77061(8) 0.16466(12) 0.0349(4) Uani d 1 . .
    O O3 0.12044(17) 0.85740(11) 0.13890(14) 0.0661(6) Uani d 1 . .
    O O4 0.500000 0.59666(15) 0.250000 0.0563(7) Uani d 1 . .
    H H41 0.539(2) 0.5710(13) 0.223(3) 0.068 Uiso d 1 . .
    O O5 0.3692(3) 0.51516(15) 0.3540(2) 0.1055(9) Uani d 1 . .
    H H51 0.401(4) 0.4760(12) 0.372(3) 0.127 Uiso d 1 . .
    H H52 0.374(4) 0.533(2) 0.416(2) 0.127 Uiso d 1 . .
    F F1 0.35722(18) 0.86788(12) 0.67067(13) 0.0934(6) Uani d 1 . .
    C C1 0.1919(3) 0.87822(15) 0.3797(2) 0.0542(7) Uani d 1 . .
    H H1 0.128197 0.904258 0.332209 0.065 Uiso calc 1 . .
    C C2 0.2426(2) 0.82806(12) 0.32961(19) 0.0385(5) Uani d 1 . .
    C C3 0.3359(2) 0.78930(14) 0.4018(2) 0.0438(6) Uani d 1 . .
    H H3 0.371596 0.754740 0.371012 0.053 Uiso calc 1 . .
    C C4 0.3763(2) 0.80150(16) 0.5186(2) 0.0527(7) Uani d 1 . .
    H H4 0.438816 0.776057 0.569207 0.063 Uiso calc 1 . .
    C C5 0.3193(3) 0.85305(17) 0.5559(2) 0.0600(8) Uani d 1 . .
    C C6 0.2003(2) 0.81802(12) 0.20071(19) 0.0373(5) Uani d 1 . .
    C C7 0.1834(2) 0.61732(12) 0.09598(18) 0.0420(6) Uani d 1 . .
    H H7 0.240902 0.632605 0.163889 0.050 Uiso calc 1 . .
    C C8 0.1220(2) 0.55619(12) 0.09870(19) 0.0452(6) Uani d 1 . .
    H H8 0.138908 0.530975 0.167511 0.054 Uiso calc 1 . .
    C C9 0.03574(17) 0.53205(10) 0.00029(16) 0.0266(4) Uani d 1 . .
    C C10 0.0173(2) 0.57183(12) -0.09902(18) 0.0377(5) Uani d 1 . .
    H H10 -0.039219 0.557751 -0.168379 0.045 Uiso calc 1 . .
    C C11 0.0828(2) 0.63211(12) -0.09476(17) 0.0375(5) Uani d 1 . .
    H H11A 0.069114 0.657839 -0.162659 0.045 Uiso calc 1 . .
loop_
    _atom_site_aniso_label
    _atom_site_aniso_U_11
    _atom_site_aniso_U_22
    _atom_site_aniso_U_33
    _atom_site_aniso_U_12
    _atom_site_aniso_U_13
    _atom_site_aniso_U_23
    Ni1 0.0328(2) 0.0207(2) 0.02366(19) -0.00983(16) 0.01060(15) -0.00195(14)
    N1 0.0853(19) 0.0660(16) 0.0442(13) -0.0026(14) 0.0320(14) -0.0202(11)
    N2 0.0347(9) 0.0245(9) 0.0257(9) -0.0092(7) 0.0103(8) -0.0014(7)
    O1 0.0415(9) 0.0348(9) 0.0312(8) -0.0032(7) 0.0101(7) 0.0016(6)
    O2 0.0493(9) 0.0301(8) 0.0292(8) -0.0061(7) 0.0183(7) -0.0036(6)
    O3 0.0746(13) 0.0801(14) 0.0386(10) 0.0310(12) 0.0133(10) -0.0040(9)
    O4 0.0750(19) 0.0426(16) 0.0524(16) 0.000 0.0233(14) 0.000
    O5 0.173(3) 0.0724(18) 0.101(2) 0.0023(18) 0.085(2) 0.0076(15)
    F1 0.1125(15) 0.1310(18) 0.0359(9) -0.0144(13) 0.0247(10) -0.0284(10)
    C1 0.0651(17) 0.0574(17) 0.0441(14) 0.0054(14) 0.0239(13) -0.0079(12)
    C2 0.0444(13) 0.0405(14) 0.0350(12) -0.0078(11) 0.0194(11) -0.0058(10)
    C3 0.0456(13) 0.0506(16) 0.0393(13) -0.0050(12) 0.0200(11) -0.0038(11)
    C4 0.0487(15) 0.072(2) 0.0356(13) -0.0083(13) 0.0128(12) 0.0001(12)
    C5 0.073(2) 0.078(2) 0.0317(14) -0.0204(17) 0.0214(14) -0.0136(13)
    C6 0.0427(13) 0.0384(13) 0.0325(12) -0.0056(11) 0.0153(11) -0.0033(10)
    C7 0.0527(14) 0.0393(14) 0.0252(11) -0.0246(11) 0.0022(10) 0.0008(9)
    C8 0.0619(15) 0.0379(14) 0.0273(11) -0.0245(12) 0.0047(11) 0.0071(10)
    C9 0.0331(10) 0.0226(11) 0.0243(10) -0.0065(8) 0.0103(9) -0.0025(8)
    C10 0.0444(13) 0.0368(13) 0.0267(11) -0.0196(10) 0.0057(10) -0.0013(9)
    C11 0.0478(13) 0.0351(13) 0.0256(11) -0.0181(11) 0.0074(10) 0.0051(9)
_geom_special_details
;
 All esds (except the esd in the dihedral angle between two l.s. planes)
 are estimated using the full covariance matrix.  The cell esds are taken
 into account individually in the estimation of esds in distances, angles
 and torsion angles; correlations between esds in cell parameters are only
 used when they are defined by crystal symmetry.  An approximate (isotropic)
 treatment of cell esds is used for estimating esds involving l.s. planes.
;
loop_
    _geom_bond_atom_site_label_1
    _geom_bond_atom_site_label_2
    _geom_bond_site_symmetry_2
    _geom_bond_distance
    _geom_bond_publ_flag
    Ni1 O2 7_565 2.0553(13) yes
    Ni1 O2 . 2.0553(13) n
    Ni1 N2 7_565 2.0570(16) n
    Ni1 N2 . 2.0570(16) yes
    Ni1 O1 7_565 2.1067(16) n
    Ni1 O1 . 2.1067(16) yes
    N1 C5 . 1.298(4) ?
    N1 C1 . 1.345(3) ?
    N2 C11 . 1.319(3) ?
    N2 C7 . 1.330(3) ?
    O1 H12 . 0.815(10) ?
    O1 H11 . 0.819(9) ?
    O2 C6 . 1.260(3) ?
    O3 C6 . 1.246(3) ?
    O4 H41 . 0.822(10) ?
    O4 H41 2_655 0.822(10) ?
    O5 H51 . 0.823(10) ?
    O5 H52 . 0.820(10) ?
    F1 C5 . 1.357(3) ?
    C1 C2 . 1.381(3) ?
    C1 H1 . 0.9300 ?
    C2 C3 . 1.380(3) ?
    C2 C6 . 1.503(3) ?
    C3 C4 . 1.370(3) ?
    C3 H3 . 0.9300 ?
    C4 C5 . 1.358(4) ?
    C4 H4 . 0.9300 ?
    C7 C8 . 1.374(3) ?
    C7 H7 . 0.9300 ?
    C8 C9 . 1.376(3) ?
    C8 H8 . 0.9300 ?
    C9 C10 . 1.384(3) ?
    C9 C9 5_565 1.481(4) ?
    C10 C11 . 1.373(3) ?
    C10 H10 . 0.9300 ?
    C11 H11A . 0.9300 ?
loop_
    _geom_angle_atom_site_label_1
    _geom_angle_atom_site_label_2
    _geom_angle_atom_site_label_3
    _geom_angle_site_symmetry_1
    _geom_angle_site_symmetry_3
    _geom_angle
    _geom_angle_publ_flag
    O2 Ni1 O2 7_565 . 180.00(8) yes
    O2 Ni1 N2 7_565 7_565 89.73(6) yes
    O2 Ni1 N2 . 7_565 90.27(6) yes
    O2 Ni1 N2 7_565 . 90.27(6) yes
    O2 Ni1 N2 . . 89.73(6) yes
    N2 Ni1 N2 7_565 . 180.0 yes
    O2 Ni1 O1 7_565 7_565 89.65(6) yes
    O2 Ni1 O1 . 7_565 90.35(6) yes
    N2 Ni1 O1 7_565 7_565 90.87(6) yes
    N2 Ni1 O1 . 7_565 89.13(6) yes
    O2 Ni1 O1 7_565 . 90.35(6) yes
    O2 Ni1 O1 . . 89.65(6) yes
    N2 Ni1 O1 7_565 . 89.13(6) yes
    N2 Ni1 O1 . . 90.87(6) yes
    O1 Ni1 O1 7_565 . 180.0 yes
    C5 N1 C1 . . 115.6(2) ?
    C11 N2 C7 . . 117.17(18) ?
    C11 N2 Ni1 . . 120.57(13) ?
    C7 N2 Ni1 . . 122.19(14) ?
    Ni1 O1 H12 . . 122.0(17) ?
    Ni1 O1 H11 . . 100.5(17) ?
    H12 O1 H11 . . 110(2) ?
    C6 O2 Ni1 . . 130.05(14) ?
    H41 O4 H41 . 2_655 108(4) ?
    H51 O5 H52 . . 103(3) ?
    N1 C1 C2 . . 123.0(3) ?
    N1 C1 H1 . . 118.5 ?
    C2 C1 H1 . . 118.5 ?
    C3 C2 C1 . . 117.6(2) ?
    C3 C2 C6 . . 121.3(2) ?
    C1 C2 C6 . . 121.1(2) ?
    C4 C3 C2 . . 120.3(2) ?
    C4 C3 H3 . . 119.9 ?
    C2 C3 H3 . . 119.9 ?
    C5 C4 C3 . . 115.9(3) ?
    C5 C4 H4 . . 122.1 ?
    C3 C4 H4 . . 122.1 ?
    N1 C5 F1 . . 114.3(3) ?
    N1 C5 C4 . . 127.6(2) ?
    F1 C5 C4 . . 118.1(3) ?
    O3 C6 O2 . . 125.6(2) ?
    O3 C6 C2 . . 118.7(2) ?
    O2 C6 C2 . . 115.6(2) ?
    N2 C7 C8 . . 122.8(2) ?
    N2 C7 H7 . . 118.6 ?
    C8 C7 H7 . . 118.6 ?
    C7 C8 C9 . . 120.4(2) ?
    C7 C8 H8 . . 119.8 ?
    C9 C8 H8 . . 119.8 ?
    C8 C9 C10 . . 116.28(18) ?
    C8 C9 C9 . 5_565 122.5(2) ?
    C10 C9 C9 . 5_565 121.2(2) ?
    C11 C10 C9 . . 119.77(19) ?
    C11 C10 H10 . . 120.1 ?
    C9 C10 H10 . . 120.1 ?
    N2 C11 C10 . . 123.57(19) ?
    N2 C11 H11A . . 118.2 ?
    C10 C11 H11A . . 118.2 ?
loop_
    _geom_torsion_atom_site_label_1
    _geom_torsion_atom_site_label_2
    _geom_torsion_atom_site_label_3
    _geom_torsion_atom_site_label_4
    _geom_torsion_site_symmetry_1
    _geom_torsion_site_symmetry_2
    _geom_torsion_site_symmetry_3
    _geom_torsion_site_symmetry_4
    _geom_torsion
    _geom_torsion_publ_flag
    C5 N1 C1 C2 . . . . -0.2(4) ?
    N1 C1 C2 C3 . . . . 0.9(4) ?
    N1 C1 C2 C6 . . . . -177.0(2) ?
    C1 C2 C3 C4 . . . . -0.7(4) ?
    C6 C2 C3 C4 . . . . 177.2(2) ?
    C2 C3 C4 C5 . . . . -0.2(4) ?
    C1 N1 C5 F1 . . . . 179.2(2) ?
    C1 N1 C5 C4 . . . . -0.9(4) ?
    C3 C4 C5 N1 . . . . 1.1(4) ?
    C3 C4 C5 F1 . . . . -179.0(2) ?
    Ni1 O2 C6 O3 . . . . 11.0(3) ?
    Ni1 O2 C6 C2 . . . . -166.92(13) ?
    C3 C2 C6 O3 . . . . -175.6(2) ?
    C1 C2 C6 O3 . . . . 2.1(3) ?
    C3 C2 C6 O2 . . . . 2.5(3) ?
    C1 C2 C6 O2 . . . . -179.8(2) ?
    C11 N2 C7 C8 . . . . -0.6(4) ?
    Ni1 N2 C7 C8 . . . . 176.35(19) ?
    N2 C7 C8 C9 . . . . -0.4(4) ?
    C7 C8 C9 C10 . . . . 1.1(3) ?
    C7 C8 C9 C9 . . . 5_565 -177.8(3) ?
    C8 C9 C10 C11 . . . . -0.8(3) ?
    C9 C9 C10 C11 5_565 . . . 178.1(2) ?
    C7 N2 C11 C10 . . . . 1.0(3) ?
    Ni1 N2 C11 C10 . . . . -176.03(18) ?
    C9 C10 C11 N2 . . . . -0.3(4) ?
loop_
    _geom_hbond_atom_site_label_D
    _geom_hbond_atom_site_label_H
    _geom_hbond_atom_site_label_A
    _geom_hbond_site_symmetry_A
    _geom_hbond_distance_DH
    _geom_hbond_distance_HA
    _geom_hbond_distance_DA
    _geom_hbond_angle_DHA
    _geom_hbond_publ_flag
    O1 H12 O4 . 0.815(10) 2.051(11) 2.848(2) 166(2) yes
    O1 H11 O3 7_565 0.819(9) 1.881(12) 2.674(2) 163(2) yes
    O4 H41 O5 2_655 0.822(10) 1.992(11) 2.811(3) 175(3) yes
    O5 H51 O3 4_545 0.823(10) 2.24(3) 2.964(4) 147(4) yes
    O5 H52 N1 7_566 0.820(10) 2.41(3) 3.100(3) 142(4) yes
    C11 H11<i>A</i> O2 7_565 0.93 2.55 3.040(2) 113.2 n
_shelx_space_group_comment
;
The symmetry employed for this shelxl refinement is uniquely defined
by the following loop, which should always be used as a source of
symmetry information in preference to the above space-group names.
They are only intended as comments.
;
_shelx_estimated_absorpt_T_min     ?
_shelx_estimated_absorpt_T_max     ?
_shelx_hkl_file
;
 -15 -11  10 245.556 168.933   1
 -15 -11  11 80.0229 174.195   1
 -15 -11  12-244.627 167.634   1
 -15 -13   7 730.402 215.767   1
 -15 -13   8 458.751 214.578   1
 -15 -13   9 606.919 236.514   1
 -15 -13  10 193.257 212.224   1
 -15 -13  11 533.724 239.721   1
 -15 -15   5 518.276 239.368   1
 -15 -15   6 280.992 210.289   1
 -15 -15   7 100.670 185.834   1
 -15 -15   8 186.903 201.527   1
 -15 -15   9 409.511 210.720   1
 -14  -6   9-174.566 148.566   1
 -14  -6  10 1909.85 267.105   1
 -14  -6  11 41.3557 141.311   1
 -14  -6  12 1253.57 247.530   1
 -14  -6  13 870.485 213.601   1
 -14  -6  14 1311.60 244.414   1
 -14  -6  15 42.7749 141.854   1
 -14  -8   7 197.260 147.991   1
 -14  -8   8 2423.77 293.391   1
 -14  -8   9-139.213 160.128   1
 -14  -8  10 1489.71 244.758   1
 -14  -8  11 532.274 212.654   1
 -14  -8  12 1361.28 276.147   1
 -14  -8  13 237.653 171.243   1
 -14  -8  14 1370.14 257.680   1
 -14 -10   4 1078.86 211.306   1
 -14 -10   5 227.802 170.617   1
 -14 -10   6 1017.11 225.502   1
 -14 -10   7 79.7785 155.301   1
 -14 -10   8 1105.99 222.932   1
 -14 -10   9 667.152 207.256   1
 -14 -10  10 1354.26 267.173   1
 -14 -10  11 917.927 250.689   1
 -14 -10  12 1806.40 316.172   1
 -14 -10  13 134.141 163.211   1
 -14 -10  14 1373.64 282.694   1
 -14 -12   3-304.679 174.955   1
 -14 -12   4 157.789 125.144   1
 -14 -12   5-102.492 132.728   1
 -14 -12   6 788.955 223.928   1
 -14 -12   7 40.2787 155.710   1
 -14 -12   8 330.185 196.277   1
 -14 -12   9-36.6122 168.211   1
 -14 -12  10 740.123 238.759   1
 -14 -12  11 152.255 196.623   1
 -14 -12  12 1085.67 262.647   1
 -14 -14   2 890.023 215.509   1
 -14 -14   3 288.206 178.300   1
 -14 -14   4 835.870 241.987   1
 -14 -14   5 343.351 224.516   1
 -14 -14   6 1655.54 282.870   1
 -14 -14   7 450.133 223.253   1
 -14 -14   8 938.335 271.101   1
 -14 -14   9 363.497 192.180   1
 -14 -14  10 728.355 231.985   1
 -14 -14  11 75.5673 198.999   1
 -14 -16   2 864.285 219.961   1
 -14 -16   3 1.59205 131.853   1
 -14 -16   4 447.263 198.264   1
 -14 -16   5 83.4300 164.007   1
 -14 -16   6 14.7972 142.393   1
 -14 -16   7-88.2015 176.956   1
 -14 -16   8 502.381 216.826   1
 -14 -16   9 255.242 185.957   1
 -13  -1  11 2985.93 275.706   1
 -13  -1  12 286.296 121.421   1
 -13  -1  13 2528.30 285.958   1
 -13  -3   8 339.598 133.504   1
 -13  -3   9 257.561 114.570   1
 -13  -3  10 454.271 140.552   1
 -13  -3  11 381.691 133.814   1
 -13  -3  12 82.8939 102.189   1
 -13  -3  13 1495.28 242.599   1
 -13  -3  14-266.922 188.553   1
 -13  -3  15 1674.06 272.333   1
 -13  -5   5 2379.53 238.542   1
 -13  -5   6 86.4778 119.039   1
 -13  -5   7 2560.68 254.800   1
 -13  -5   8 490.184 159.699   1
 -13  -5   9 474.274 140.805   1
 -13  -5  10 280.071 149.844   1
 -13  -5  11 295.431 144.417   1
 -13  -5  12-106.437 148.144   1
 -13  -5  13 2153.76 277.288   1
 -13  -5  14-1.13029 126.298   1
 -13  -5  15 484.567 166.996   1
 -13  -5  16-163.522 182.409   1
 -13  -7   3 950.576 185.383   1
 -13  -7   4 117.026 123.353   1
 -13  -7   5 877.571 185.677   1
 -13  -7   6 184.834 146.262   1
 -13  -7   7 271.893 132.397   1
 -13  -7   8 603.443 163.667   1
 -13  -7   9 1155.17 215.959   1
 -13  -7  10 104.690 125.512   1
 -13  -7  11 1691.55 264.395   1
 -13  -7  12 201.355 157.019   1
 -13  -7  13 1159.45 256.190   1
 -13  -7  14 378.509 178.644   1
 -13  -7  15-14.4732 137.984   1
 -13  -9   2 69.3550 111.522   1
 -13  -9   3 1136.52 198.912   1
 -13  -9   4 205.253 148.925   1
 -13  -9   5 2029.95 250.897   1
 -13  -9   6 361.908 149.307   1
 -13  -9   7 2549.76 296.786   1
 -13  -9   8 879.588 212.539   1
 -13  -9   9 1736.22 255.998   1
 -13  -9  10 244.050 157.536   1
 -13  -9  11 2078.04 295.694   1
 -13  -9  12 312.432 197.035   1
 -13  -9  13 1014.58 231.423   1
 -13  -9  14 656.030 202.220   1
 -13  -9  15 1071.55 261.579   1
 -13 -11   2 419.689 151.924   1
 -13 -11   3 1005.66 198.489   1
 -13 -11   4 509.572 194.406   1
 -13 -11   5 1559.15 254.800   1
 -13 -11   6 677.689 187.772   1
 -13 -11   7 2708.78 327.573   1
 -13 -11   8 409.241 191.536   1
 -13 -11   9 3380.50 359.964   1
 -13 -11  10-21.2493 152.549   1
 -13 -11  11 1607.15 289.982   1
 -13 -11  12-19.3354 175.074   1
 -13 -11  13 553.002 218.563   1
 -13 -11  14 483.937 227.896   1
 -13 -13   2-254.769 173.019   1
 -13 -13   3 210.329 164.343   1
 -13 -13   4 241.963 182.145   1
 -13 -13   5 804.801 209.170   1
 -13 -13   6 213.775 183.217   1
 -13 -13   7 2189.30 328.296   1
 -13 -13   8 269.781 198.594   1
 -13 -13   9 1590.78 301.812   1
 -13 -13  10-157.244 178.235   1
 -13 -13  11 259.212 204.847   1
 -13 -13  12 773.575 239.597   1
 -13 -13  13 309.264 196.100   1
 -13 -15   2 345.063 188.330   1
 -13 -15   3 1586.97 282.369   1
 -13 -15   4 194.769 174.563   1
 -13 -15   5 525.516 207.640   1
 -13 -15   6 629.739 233.361   1
 -13 -15   7 673.691 225.868   1
 -13 -15   8 605.376 252.417   1
 -13 -15   9 923.889 242.486   1
 -13 -15  10 242.780 185.808   1
 -13 -15  11 1077.14 298.281   1
 -13 -17   2-181.326 189.156   1
 -13 -17   3 1249.69 264.666   1
 -13 -17   4 262.981 197.926   1
 -13 -17   5 359.039 235.143   1
 -13 -17   6 212.793 184.705   1
 -13 -17   7 119.252 199.322   1
 -13 -17   8 193.555 171.393   1
 -13 -17   9 471.970 197.488   1
 -12   0   7 148.491 96.8592   1
 -12   0   8 1862.46 191.890   1
 -12   0   9-153.534 96.9674   1
 -12   0  10 889.043 150.003   1
 -12  -2   4 599.874 118.564   1
 -12  -2   5 2143.06 200.949   1
 -12  -2   6 3810.79 257.139   1
 -12  -2   7-69.5728 84.4426   1
 -12  -2   8 2817.29 247.775   1
 -12  -2   9 69.9479 105.678   1
 -12  -2  10 2219.49 225.298   1
 -12  -2  11 291.013 120.950   1
 -12  -4   2 487.648 115.380   1
 -12  -4   3 27.0271 83.4364   1
 -12  -4   4 744.233 146.264   1
 -12  -4   5 343.542 116.366   1
 -12  -4   6 2943.47 254.386   1
 -12  -4   7 405.026 148.262   1
 -12  -4   8 1131.90 181.506   1
 -12  -4   9 170.965 121.323   1
 -12  -4  10 814.799 169.368   1
 -12  -4  11 184.170 130.236   1
 -12  -4  12 242.627 109.613   1
 -12  -4  13 779.034 186.001   1
 -12  -6   2 332.182 121.229   1
 -12  -6   3 1170.45 184.363   1
 -12  -6   4 3895.79 294.154   1
 -12  -6   5 72.3924 121.857   1
 -12  -6   6 3567.50 294.368   1
 -12  -6   7 167.547 116.572   1
 -12  -6   8 3464.71 304.619   1
 -12  -6   9 1517.53 236.538   1
 -12  -6  10 1447.09 221.713   1
 -12  -6  11 278.816 147.314   1
 -12  -6  12 484.058 153.861   1
 -12  -6  13 1282.29 229.929   1
 -12  -6  14 870.691 210.282   1
 -12  -6  15-46.4680 146.575   1
 -12  -6  16 519.987 164.713   1
 -12  -8   1 610.763 157.674   1
 -12  -8   2 2358.04 246.161   1
 -12  -8   3-20.3934 130.411   1
 -12  -8   4 5324.24 366.045   1
 -12  -8   5 560.527 180.461   1
 -12  -8   6 2015.28 252.616   1
 -12  -8   7 134.764 131.314   1
 -12  -8   8 2023.33 255.107   1
 -12  -8   9 194.756 142.795   1
 -12  -8  10 3635.19 344.443   1
 -12  -8  11 207.030 171.631   1
 -12  -8  12 1883.16 294.086   1
 -12  -8  13-118.928 156.741   1
 -12  -8  14 1395.05 267.759   1
 -12  -8  15-1.15824 169.756   1
 -12 -10   1 371.926 143.814   1
 -12 -10   2 2940.02 302.684   1
 -12 -10   3 152.324 132.424   1
 -12 -10   4 3628.04 329.337   1
 -12 -10   5 451.821 175.779   1
 -12 -10   6 5528.09 401.345   1
 -12 -10   7 250.503 168.504   1
 -12 -10   8 2955.10 316.623   1
 -12 -10   9 333.092 176.629   1
 -12 -10  10 2395.48 305.174   1
 -12 -10  11 65.7972 152.673   1
 -12 -10  12 922.424 244.572   1
 -12 -10  13 40.9174 155.415   1
 -12 -10  14 1510.84 284.286   1
 -12 -10  15 465.523 197.676   1
 -12 -12   1 417.940 122.790   1
 -12 -12   2 3544.94 335.733   1
 -12 -12   3 320.269 191.098   1
 -12 -12   4 3367.85 356.828   1
 -12 -12   5 421.211 205.743   1
 -12 -12   6 5474.50 430.097   1
 -12 -12   7 159.008 175.007   1
 -12 -12   8 3987.19 382.837   1
 -12 -12   9 184.514 166.659   1
 -12 -12  10 2260.46 325.058   1
 -12 -12  11 640.887 267.927   1
 -12 -12  12 1848.85 305.061   1
 -12 -12  13 232.436 154.632   1
 -12 -12  14 935.436 257.826   1
 -12 -14   1 117.725 133.504   1
 -12 -14   2 1075.69 248.891   1
 -12 -14   3 773.103 253.034   1
 -12 -14   4 1619.74 281.099   1
 -12 -14   5 29.2001 176.581   1
 -12 -14   6 2990.94 359.127   1
 -12 -14   7 624.515 219.868   1
 -12 -14   8 1030.83 260.235   1
 -12 -14   9 33.7417 198.787   1
 -12 -14  10-192.805 234.908   1
 -12 -14  11 328.908 229.304   1
 -12 -14  12 1237.72 304.846   1
 -12 -14  13 213.401 213.223   1
 -12 -16   1 574.639 220.018   1
 -12 -16   2 1340.79 264.891   1
 -12 -16   3 586.112 205.965   1
 -12 -16   4 1270.78 291.558   1
 -12 -16   5 338.791 218.391   1
 -12 -16   6 1332.29 266.380   1
 -12 -16   7 620.264 214.453   1
 -12 -16   8 872.553 270.220   1
 -12 -16   9 476.865 238.827   1
 -12 -16  10 658.431 228.412   1
 -12 -16  11 301.536 212.325   1
 -12 -18   1 316.701 203.262   1
 -12 -18   2 919.043 264.458   1
 -12 -18   3 532.972 230.647   1
 -12 -18   4 299.017 240.913   1
 -12 -18   5 641.501 258.604   1
 -12 -18   6 340.310 196.629   1
 -12 -18   7 398.488 218.947   1
 -12 -18   8 686.712 262.584   1
 -12 -18   9 639.531 258.986   1
 -12 -20   3 809.221 238.641   1
 -12 -20   4 3817.65 449.896   1
 -11  -1   2-145.584 79.4886   1
 -11  -1   3 6299.80 266.179   1
 -11  -1   4 134.626 88.8882   1
 -11  -1   5 5480.29 274.563   1
 -11   1   5 5342.92 240.068   1
 -11   1   6 235.175 80.2875   1
 -11  -1   6 267.307 111.444   1
 -11  -1   7 7803.59 346.726   1
 -11   1   7 8528.55 339.835   1
 -11   1   8-90.2892 106.456   1
 -11  -1   8 19.8564 90.4011   1
 -11  -1   9 3412.92 259.011   1
 -11  -3   2-151.547 92.4250   1
 -11  -3   3 1982.20 186.222   1
 -11  -3   4 441.428 129.296   1
 -11  -3   5 3555.35 252.721   1
 -11  -3   6 81.6865 102.656   1
 -11  -3   7 6329.17 337.652   1
 -11   3   7 5886.50 265.050   1
 -11  -3   8 676.122 155.556   1
 -11  -3   9 2576.56 245.194   1
 -11  -3  10 671.910 150.603   1
 -11  -5   1 1018.17 143.221   1
 -11  -5   2 3655.46 257.633   1
 -11  -5   3 130.700 108.303   1
 -11  -5   4-40.8493 100.301   1
 -11  -5   5 4433.69 296.407   1
 -11  -5   6-111.929 115.124   1
 -11  -5   7 5958.47 353.764   1
 -11  -5   8 522.607 146.809   1
 -11  -5   9-54.9558 118.801   1
 -11  -5  10 1123.47 186.239   1
 -11  -5  11-223.901 148.569   1
 -11  -5  12 674.274 151.952   1
 -11  -7   1 5038.27 322.216   1
 -11  -7   2 331.068 122.364   1
 -11  -7   3 1734.94 218.096   1
 -11  -7   4 1002.41 194.751   1
 -11  -7   5 5610.50 357.550   1
 -11  -7   6 224.899 128.461   1
 -11  -7   7 3633.76 315.458   1
 -11  -7   8 2265.06 262.868   1
 -11  -7   9 708.704 185.035   1
 -11  -7  10 195.098 136.447   1
 -11  -7  11 2834.45 298.718   1
 -11  -7  12 486.124 156.463   1
 -11  -7  13 1247.79 231.553   1
 -11  -7  14-149.922 193.382   1
 -11  -7  15-64.2130 180.029   1
 -11  -9   1 5137.12 351.836   1
 -11  -9   2 1587.11 223.015   1
 -11  -9   3 2688.26 283.324   1
 -11  -9   4 844.502 193.283   1
 -11  -9   5 4392.23 351.186   1
 -11  -9   6-99.8795 141.292   1
 -11  -9   7 1604.51 239.248   1
 -11  -9   8 1497.89 248.222   1
 -11  -9   9 4568.05 367.950   1
 -11  -9  10 620.705 177.918   1
 -11  -9  11 3316.38 343.083   1
 -11  -9  12 79.9375 115.367   1
 -11  -9  13 718.295 199.866   1
 -11  -9  14-1.36212 167.997   1
 -11  -9  15-61.1205 192.878   1
 -11 -11   0 173.747 142.744   1
 -11 -11   1 2683.92 278.239   1
 -11 -11   2 1312.59 215.322   1
 -11 -11   3 6750.18 440.710   1
 -11 -11   4 102.943 134.461   1
 -11 -11   5 9032.19 505.081   1
 -11 -11   6 91.7069 131.306   1
 -11 -11   7 4735.25 392.494   1
 -11 -11   8-66.5752 141.365   1
 -11 -11   9 2888.28 319.745   1
 -11 -11  10 384.933 164.601   1
 -11 -11  11 2162.16 310.977   1
 -11 -11  12 265.298 154.323   1
 -11 -11  13 1867.02 298.636   1
 -11 -11  14 579.527 233.242   1
 -11 -11  15 2200.58 356.347   1
 -11 -13   0 757.242 190.687   1
 -11 -13   1 2393.15 288.347   1
 -11 -13   2 1324.67 240.770   1
 -11 -13   3 4195.85 370.067   1
 -11 -13   4 316.658 184.208   1
 -11 -13   5 444.670 190.234   1
 -11 -13   6 1101.58 236.725   1
 -11 -13   7 1903.12 293.849   1
 -11 -13   8 280.951 167.451   1
 -11 -13   9 2080.67 313.786   1
 -11 -13  10 187.371 186.291   1
 -11 -13  11 1159.92 240.001   1
 -11 -13  12 144.607 172.686   1
 -11 -13  13 1176.29 261.026   1
 -11 -13  14 624.060 254.078   1
 -11 -15   0-296.616 202.684   1
 -11 -15   1 1066.67 246.074   1
 -11 -15   2 432.495 180.969   1
 -11 -15   3 2036.71 298.807   1
 -11 -15   4 6.90688 171.986   1
 -11 -15   5 398.433 208.344   1
 -11 -15   6 347.399 232.698   1
 -11 -15   7 625.747 209.211   1
 -11 -15   8 77.1347 171.564   1
 -11 -15   9 906.012 231.205   1
 -11 -15  10 125.078 168.283   1
 -11 -15  11 1020.70 259.602   1
 -11 -15  12 131.333 221.644   1
 -11 -17   0-139.635 170.982   1
 -11 -17   1 1351.96 272.620   1
 -11 -17   2 471.505 206.045   1
 -11 -17   3 745.955 230.247   1
 -11 -17   4 473.444 197.139   1
 -11 -17   5 596.382 223.651   1
 -11 -17   6 26.3961 152.746   1
 -11 -17   7 408.496 226.342   1
 -11 -17   8 378.456 221.581   1
 -11 -17   9 1534.18 319.112   1
 -11 -17  10 756.044 270.692   1
 -11 -17  11 556.044 231.601   1
 -11 -19   1 846.110 230.196   1
 -11 -19   2 69.2660 171.779   1
 -11 -19   3 333.089 212.144   1
 -11 -19   4 308.229 165.855   1
 -11 -19   5 94.2381 191.916   1
 -11 -19   6 359.494 186.474   1
 -11 -19   7 950.844 289.685   1
 -11 -19   8 293.013 238.909   1
 -11 -19   9 1678.57 329.774   1
 -11 -21   3 2586.09 387.285   1
 -11 -21   4 1504.16 327.076   1
 -10   0   2 3521.80 176.626   1
 -10   0   3 64.2708 70.4482   1
 -10   0   4 4502.87 221.600   1
 -10   0   5 96.4847 93.9213   1
 -10   0   6 38136.7 681.322   1
 -10   0   7-167.809 107.553   1
 -10  -2   1-147.612 96.0563   1
 -10  -2   2 4130.60 228.250   1
 -10  -2   3 135.744 92.7661   1
 -10   2   3 164.580 54.7235   1
 -10  -2   4 683.029 125.977   1
 -10   2   4 828.007 92.9636   1
 -10  -2   5 981.576 148.162   1
 -10   2   5 927.604 107.633   1
 -10  -2   6 6231.79 308.144   1
 -10   2   6 5753.14 248.218   1
 -10  -2   7 1574.96 181.280   1
 -10  -2   8 6948.46 348.981   1
 -10  -4   1 1816.63 173.605   1
 -10  -4   2 6954.78 326.896   1
 -10  -4   3 4094.70 260.148   1
 -10  -4   4 2624.00 215.752   1
 -10  -4   5 432.835 114.652   1
 -10   4   5 587.802 78.0623   1
 -10  -4   6 2071.40 218.923   1
 -10   4   6 1801.65 130.042   1
 -10  -4   7 4222.73 287.930   1
 -10  -4   8 6659.14 363.114   1
 -10  -4   9 2593.86 248.611   1
 -10  -6   1 910.452 151.111   1
 -10  -6   2 5727.47 327.507   1
 -10  -6   3 5265.91 317.112   1
 -10  -6   4 6968.23 368.627   1
 -10  -6   5 1498.98 186.625   1
 -10  -6   6 4828.88 319.196   1
 -10  -6   7 335.258 150.944   1
 -10  -6   8 946.901 179.374   1
 -10  -6   9 391.423 114.397   1
 -10  -6  10 1299.64 201.237   1
 -10  -6  11 1324.96 202.817   1
 -10  -8   0 5409.88 344.568   1
 -10  -8   1 696.541 158.117   1
 -10  -8   2 2373.04 244.919   1
 -10  -8   3 919.085 187.674   1
 -10  -8   4 6920.68 397.284   1
 -10  -8   5 281.540 142.618   1
 -10  -8   6 9217.01 462.884   1
 -10  -8   7 207.518 133.670   1
 -10  -8   8 1124.25 199.361   1
 -10  -8   9 80.3649 126.617   1
 -10  -8  10 889.008 203.592   1
 -10  -8  11 245.854 149.831   1
 -10  -8  12 1510.49 255.727   1
 -10  -8  13-120.393 155.945   1
 -10  -8  14 2269.52 320.709   1
 -10 -10   0 8633.30 456.130   1
 -10 -10   1 1221.73 203.029   1
 -10 -10   2 2733.35 281.456   1
 -10 -10   3 545.992 165.838   1
 -10 -10   4 3493.75 320.773   1
 -10 -10   5 665.272 167.698   1
 -10 -10   6 5292.27 383.739   1
 -10 -10   7 425.888 171.317   1
 -10 -10   8 3305.82 321.422   1
 -10 -10   9 122.310 140.363   1
 -10 -10  10 1831.57 271.527   1
 -10 -10  11-130.933 166.069   1
 -10 -10  12 1582.55 260.180   1
 -10 -10  13 94.6419 131.818   1
 -10 -10  14 315.177 165.037   1
 -10 -10  15-340.206 221.082   1
 -10 -12   0 3019.73 306.395   1
 -10 -12   1 1178.28 213.276   1
 -10 -12   2 7307.28 451.878   1
 -10 -12   3 429.449 169.466   1
 -10 -12   4 3298.44 338.668   1
 -10 -12   5 119.818 153.159   1
 -10 -12   6 3058.80 319.389   1
 -10 -12   7 2740.54 314.942   1
 -10 -12   8 1828.78 273.497   1
 -10 -12   9 756.561 230.991   1
 -10 -12  10 1378.23 258.499   1
 -10 -12  11 62.2035 141.273   1
 -10 -12  12 1245.29 250.440   1
 -10 -12  13 692.532 227.471   1
 -10 -12  14 960.496 227.636   1
 -10 -14   0 2507.59 309.910   1
 -10 -14   1 702.297 200.825   1
 -10 -14   2 5773.70 445.046   1
 -10 -14   3 535.118 210.139   1
 -10 -14   4 2841.86 325.130   1
 -10 -14   5 213.680 194.734   1
 -10 -14   6 3462.01 353.502   1
 -10 -14   7-8.41967 147.356   1
 -10 -14   8 3861.85 389.807   1
 -10 -14   9 398.648 221.271   1
 -10 -14  10 1501.55 299.896   1
 -10 -14  11 133.707 158.851   1
 -10 -14  12 1322.51 256.192   1
 -10 -14  13 795.378 251.469   1
 -10 -14  14 900.723 245.552   1
 -10 -16   0 101.556 160.754   1
 -10 -16   1-3.56855 162.285   1
 -10 -16   2 590.289 198.481   1
 -10 -16   3 258.501 210.388   1
 -10 -16   4 1697.60 275.525   1
 -10 -16   5 783.733 219.438   1
 -10 -16   6 1300.59 254.501   1
 -10 -16   7 320.538 224.900   1
 -10 -16   8 1088.21 243.296   1
 -10 -16   9 10.0133 149.405   1
 -10 -16  10 641.791 249.507   1
 -10 -16  11 447.631 199.768   1
 -10 -16  12 421.097 202.545   1
 -10 -18   0 707.060 200.609   1
 -10 -18   1-100.221 183.298   1
 -10 -18   2 762.630 237.285   1
 -10 -18   3 419.927 223.250   1
 -10 -18   4 1145.77 273.034   1
 -10 -18   5 841.797 262.712   1
 -10 -18   6 1163.28 263.410   1
 -10 -18   7-41.9980 208.824   1
 -10 -18   8 2746.44 393.132   1
 -10 -18   9 723.520 247.238   1
 -10 -18  10 2109.13 334.285   1
 -10 -18  11 37.8085 156.542   1
 -10 -20   0 495.133 216.860   1
 -10 -20   1 52.3536 190.361   1
 -10 -20   2 125.670 213.050   1
 -10 -20   3 268.635 228.107   1
 -10 -20   4 775.686 256.570   1
 -10 -20   5 238.226 207.014   1
 -10 -20   6 622.790 231.568   1
 -10 -20   7 696.104 261.377   1
 -10 -20   8 2189.16 352.341   1
 -10 -20   9 918.694 276.980   1
 -10 -22   3 1416.45 303.522   1
 -10 -22   4 4578.10 500.751   1
  -9  -1   1 947.029 106.523   1
  -9   1   2 2321.07 127.497   1
  -9  -1   2 2533.30 163.872   1
  -9  -1   3 5858.54 249.585   1
  -9   1   3 5537.68 205.016   1
  -9  -1   4 1710.66 154.021   1
  -9   1   4 1496.43 127.376   1
  -9  -1   5 10430.0 348.476   1
  -9   1   5 10357.3 317.630   1
  -9  -1   6-35.8686 94.3678   1
  -9  -3   1 1969.76 165.208   1
  -9  -3   2 1389.03 158.744   1
  -9   3   3 2311.86 99.1346   1
  -9  -3   3 2111.73 181.192   1
  -9   3   4 630.782 80.2673   1
  -9  -3   4 356.825 110.739   1
  -9   3   5 8667.60 260.975   1
  -9  -3   5 9660.65 363.845   1
  -9  -3   6 306.659 114.881   1
  -9  -3   7 15592.6 497.548   1
  -9  -5   0 93.7683 109.272   1
  -9  -5   1 22398.3 576.915   1
  -9  -5   2 85.6861 108.434   1
  -9  -5   3 1290.59 183.911   1
  -9  -5   4-92.5178 129.210   1
  -9   5   4 45.8292 36.8495   1
  -9  -5   5 5893.36 327.520   1
  -9  -5   6 62.3429 107.874   1
  -9  -5   7 9142.80 405.050   1
  -9  -5   8 120.281 114.993   1
  -9  -5   9 7286.54 394.716   1
  -9  -7   0 1758.33 192.989   1
  -9  -7   1 12259.1 471.953   1
  -9  -7   2 61.8968 131.910   1
  -9  -7   3 968.430 186.621   1
  -9  -7   4 1597.03 209.759   1
  -9  -7   5 8406.62 407.995   1
  -9  -7   6 320.057 148.716   1
  -9  -7   7 2843.61 251.120   1
  -9  -7   8 823.067 168.857   1
  -9  -7   9 12.8009 125.255   1
  -9  -7  10 1091.22 190.152   1
  -9  -9   0 66.6374 134.725   1
  -9  -9   1 13959.8 540.389   1
  -9  -9   2 3860.49 305.400   1
  -9  -9   3 9857.43 468.135   1
  -9  -9   4 1516.67 225.022   1
  -9  -9   5 11892.6 513.300   1
  -9  -9   6 1473.34 217.013   1
  -9  -9   7 7375.27 428.920   1
  -9  -9   8 1642.55 230.919   1
  -9  -9   9 2302.03 258.275   1
  -9  -9  10 166.892 138.541   1
  -9  -9  11 3596.32 341.721   1
  -9  -9  12-421.487 195.867   1
  -9  -9  13 3370.26 345.782   1
  -9 -11  -1 10576.0 511.904   1
  -9 -11   0 402.863 142.196   1
  -9 -11   1 8048.10 448.377   1
  -9 -11   2 2457.59 270.689   1
  -9 -11   3 6185.92 396.143   1
  -9 -11   4 4641.58 361.657   1
  -9 -11   5 2723.13 284.457   1
  -9 -11   6 115.307 131.823   1
  -9 -11   7 1861.02 262.586   1
  -9 -11   8 2716.61 298.051   1
  -9 -11   9 2583.34 295.261   1
  -9 -11  10 24.3264 141.349   1
  -9 -11  11 4119.47 375.433   1
  -9 -11  12 76.7653 122.030   1
  -9 -11  13 2561.77 328.558   1
  -9 -11  14-202.537 159.021   1
  -9 -11  15 496.061 189.607   1
  -9 -13  -1 1836.71 254.414   1
  -9 -13   0-33.1281 150.413   1
  -9 -13   1 4647.79 376.479   1
  -9 -13   2 465.229 173.842   1
  -9 -13   3 11031.2 552.510   1
  -9 -13   4-7.11240 155.571   1
  -9 -13   5 3250.88 330.622   1
  -9 -13   6 520.361 192.848   1
  -9 -13   7 711.397 192.190   1
  -9 -13   8 718.154 215.604   1
  -9 -13   9 4364.26 389.922   1
  -9 -13  10 357.848 212.215   1
  -9 -13  11 3380.10 374.083   1
  -9 -13  12 152.684 189.796   1
  -9 -13  13 3059.13 373.590   1
  -9 -13  14 628.926 242.564   1
  -9 -15  -1 1008.56 221.201   1
  -9 -15   0 1089.41 237.355   1
  -9 -15   1 1869.04 278.190   1
  -9 -15   2 488.766 213.089   1
  -9 -15   3 4119.04 368.179   1
  -9 -15   4 641.112 202.198   1
  -9 -15   5 822.166 228.624   1
  -9 -15   6 328.206 186.931   1
  -9 -15   7 2890.17 330.703   1
  -9 -15   8 843.502 233.189   1
  -9 -15   9 3764.55 396.020   1
  -9 -15  10 800.039 237.259   1
  -9 -15  11 972.865 264.276   1
  -9 -15  12 372.785 234.371   1
  -9 -15  13 936.415 235.826   1
  -9 -17   0 127.460 170.044   1
  -9 -17   1 994.909 237.345   1
  -9 -17   2 223.603 202.076   1
  -9 -17   3 3438.62 371.234   1
  -9 -17   4 562.377 198.287   1
  -9 -17   5 995.479 246.618   1
  -9 -17   6 242.175 165.520   1
  -9 -17   7 1638.60 314.444   1
  -9 -17   8 164.250 193.337   1
  -9 -17   9 1290.21 284.338   1
  -9 -17  10 198.466 191.964   1
  -9 -17  11 1249.04 290.055   1
  -9 -17  12 272.776 217.695   1
  -9 -19   0-309.612 225.119   1
  -9 -19   1 1202.53 269.015   1
  -9 -19   2 242.469 210.456   1
  -9 -19   3 1040.62 272.301   1
  -9 -19   4 57.1379 221.324   1
  -9 -19   5 2961.57 381.749   1
  -9 -19   6 218.396 186.379   1
  -9 -19   7 2158.04 326.393   1
  -9 -19   8 0.91169 144.803   1
  -9 -19   9 1900.09 346.181   1
  -9 -19  10-22.2068 162.284   1
  -9 -19  11 796.378 262.467   1
  -9 -21   0-409.396 254.342   1
  -9 -21   1 131.818 208.988   1
  -9 -21   2 134.253 188.124   1
  -9 -21   3-57.2914 182.126   1
  -9 -21   4 58.4490 182.907   1
  -9 -21   5 836.290 290.198   1
  -9 -21   6 285.221 216.697   1
  -9 -21   7 1611.53 324.127   1
  -9 -21   8 1290.03 309.469   1
  -8   0   1-31.0722 60.0226   1
  -8   0   2 6584.50 225.872   1
  -8   0   3 11.4502 62.0222   1
  -8   0   4 19796.5 414.327   1
  -8   0   5-116.165 87.6747   1
  -8  -2   1 459.107 95.4160   1
  -8  -2   2 17270.8 417.112   1
  -8   2   2 18157.6 271.645   1
  -8  -2   3 8263.81 299.360   1
  -8   2   3 8646.75 216.703   1
  -8   2   4 29251.0 445.193   1
  -8  -2   4 29878.2 566.591   1
  -8  -2   5 131.113 85.7243   1
  -8  -2   6 29676.8 619.097   1
  -8  -4 -12 2028.37 333.838   2
  -8  -4   0 18235.0 480.309   1
  -8  -4   1 2580.44 198.210   1
  -8  -4   2 21759.3 530.291   1
  -8  -4   3 1850.28 171.783   1
  -8   4   3 1878.23 74.8564   1
  -8  -4   4 2000.92 192.087   1
  -8  -4   5 60.2238 110.041   1
  -8  -4   6 8787.18 365.022   1
  -8  -4   7-41.1184 126.913   1
  -8  -6 -12 1080.28 257.619   2
  -8  -6 -11 1065.10 243.463   2
  -8  -6   0 19676.8 548.853   1
  -8  -6   1 6432.15 328.651   1
  -8  -6   2 9306.06 389.302   1
  -8  -6   3 24.0770 113.006   1
  -8  -6   4 8814.55 386.069   1
  -8  -6   5 224.683 129.438   1
  -8  -6   6 5389.10 315.875   1
  -8  -6   7 161.185 116.755   1
  -8  -6   8 8160.89 408.840   1
  -8  -8  -1 1910.66 200.344   1
  -8  -8   0 4137.85 296.465   1
  -8  -8   1 873.720 180.153   1
  -8  -8   2 3005.35 258.573   1
  -8  -8   3 313.551 144.562   1
  -8  -8   4 8989.57 421.295   1
  -8  -8   5 3412.68 285.580   1
  -8  -8   6 11399.1 478.449   1
  -8  -8   7 2487.26 250.989   1
  -8  -8   8 687.439 158.544   1
  -8  -8   9 6769.81 405.889   1
  -8  -8  10 2293.03 254.757   1
  -8 -10  -1 64.2976 135.851   1
  -8 -10   0 8016.59 429.069   1
  -8 -10   1 113.778 156.460   1
  -8 -10   2 690.700 169.693   1
  -8 -10   3 404.121 162.248   1
  -8 -10   4 704.272 184.851   1
  -8 -10   5 756.946 188.418   1
  -8 -10   6 3606.74 313.900   1
  -8 -10   7 1764.41 241.293   1
  -8 -10   8 2468.56 271.911   1
  -8 -10   9 30.1907 141.818   1
  -8 -10  10 4710.96 371.338   1
  -8 -10  11-173.589 169.808   1
  -8 -10  12 1620.45 250.153   1
  -8 -10  13-193.666 180.421   1
  -8 -12  -1-35.3639 144.873   1
  -8 -12   0 8317.59 457.946   1
  -8 -12   1 1269.37 222.608   1
  -8 -12   2 768.478 203.635   1
  -8 -12   3 88.1795 155.172   1
  -8 -12   4-9.50945 141.989   1
  -8 -12   5 176.706 155.051   1
  -8 -12   6 2981.48 314.305   1
  -8 -12   7 4131.43 353.027   1
  -8 -12   8 10942.5 553.153   1
  -8 -12   9 3907.63 356.309   1
  -8 -12  10 3648.93 350.459   1
  -8 -12  11 35.6222 154.214   1
  -8 -12  12 1397.01 249.377   1
  -8 -12  13 114.941 173.073   1
  -8 -12  14 259.797 141.541   1
  -8 -12  15-55.0207 190.886   1
  -8 -14  -1-130.938 169.250   1
  -8 -14   0 2293.91 266.084   1
  -8 -14   1 1911.70 272.987   1
  -8 -14   2 5474.62 401.069   1
  -8 -14   3 1413.62 233.966   1
  -8 -14   4 6680.89 457.113   1
  -8 -14   5-171.340 168.216   1
  -8 -14   6 2462.98 294.142   1
  -8 -14   7 3972.12 372.891   1
  -8 -14   8 4183.59 373.005   1
  -8 -14   9 1033.72 228.970   1
  -8 -14  10 2038.93 291.736   1
  -8 -14  11 969.052 230.324   1
  -8 -14  12 3488.82 376.135   1
  -8 -14  13 1288.77 279.928   1
  -8 -14  14 759.383 255.200   1
  -8 -16  -1-107.041 172.118   1
  -8 -16   0 1692.70 254.864   1
  -8 -16   1 539.478 184.695   1
  -8 -16   2 5960.86 455.988   1
  -8 -16   3 18.2607 165.863   1
  -8 -16   4 5889.88 446.963   1
  -8 -16   5 145.382 166.491   1
  -8 -16   6 3422.18 355.010   1
  -8 -16   7 808.949 244.895   1
  -8 -16   8 3854.39 386.100   1
  -8 -16   9 637.709 231.495   1
  -8 -16  10 2229.54 327.553   1
  -8 -16  11 346.945 241.698   1
  -8 -16  12 1312.22 288.530   1
  -8 -16  13 344.588 202.265   1
  -8 -18  -1-139.726 186.658   1
  -8 -18   0 659.012 206.266   1
  -8 -18   1-12.7513 164.369   1
  -8 -18   2 2933.46 351.641   1
  -8 -18   3 19.6353 167.134   1
  -8 -18   4 3903.09 385.409   1
  -8 -18   5 202.881 186.983   1
  -8 -18   6 1086.11 273.878   1
  -8 -18   7 473.547 202.215   1
  -8 -18   8 2092.02 328.291   1
  -8 -18   9-15.3258 180.703   1
  -8 -18  10 734.395 220.698   1
  -8 -18  11 622.318 254.298   1
  -8 -18  12 626.039 226.893   1
  -8 -20  -1 8.98305 142.493   1
  -8 -20   0 1143.99 256.496   1
  -8 -20   1 368.765 226.324   1
  -8 -20   2 1731.24 328.219   1
  -8 -20   3 413.639 224.589   1
  -8 -20   4 3093.48 376.016   1
  -8 -20   5 149.257 210.619   1
  -8 -20   6 1712.58 315.069   1
  -8 -20   7 237.370 212.673   1
  -8 -20   8 2593.51 369.167   1
  -8 -20   9 1092.31 297.795   1
  -8 -20  10 1623.51 300.888   1
  -8 -22   0 321.468 200.865   1
  -8 -22   1 122.814 188.365   1
  -8 -22   2 766.059 234.642   1
  -8 -22   3 48.7335 190.350   1
  -8 -22   4 1242.78 293.464   1
  -8 -22   5 2.85392 227.216   1
  -8 -22   6 2004.79 356.915   1
  -8 -22   7 516.104 294.511   1
  -8 -22   8 1194.34 306.537   1
  -7  -1   1 21396.8 403.124   1
  -7   1   1 22438.1 319.625   1
  -7  -1   2 4984.71 202.772   1
  -7   1   2 5057.50 166.836   1
  -7   1   3 6661.87 201.961   1
  -7  -1   3 6644.08 238.636   1
  -7  -1   4-91.6720 73.2821   1
  -7  -3   0 12119.7 356.421   1
  -7  -3   1 28748.4 536.884   1
  -7  -3   2 4528.91 222.247   1
  -7   3   2 4715.93 102.791   1
  -7  -3   3 17356.7 428.428   1
  -7   3   3 17601.1 266.584   1
  -7  -3   4 4106.14 227.585   1
  -7  -3   5 35619.4 646.370   1
  -7  -5 -13 1035.75 249.699   2
  -7  -5 -12 191.230 168.596   2
  -7  -5   0 5552.29 278.536   1
  -7  -5   1 5871.35 285.782   1
  -7  -5   2 220.298 107.098   1
  -7  -5   3 1636.04 168.668   1
  -7  -5   4 412.384 129.823   1
  -7  -5   5 33942.9 688.735   1
  -7  -5   6 4486.56 264.372   1
  -7  -7 -13 1225.46 246.840   2
  -7  -7 -12 356.775 176.929   2
  -7  -7 -11 1726.03 261.979   2
  -7  -7 -10 1172.71 242.721   2
  -7  -7  -1 14554.6 494.388   1
  -7  -7   0 5024.61 300.294   1
  -7  -7   1 19653.7 559.009   1
  -7  -7   2 216.021 130.560   1
  -7  -7   3 861.455 156.621   1
  -7   7   3 1157.11 62.7140   1
  -7  -7   4 8304.21 382.360   1
  -7  -7   5 14033.2 485.013   1
  -7  -7   6-1.84449 123.088   1
  -7  -7   7 34952.4 794.370   1
  -7  -7   8 3004.55 254.516   1
  -7  -9  -9 1368.11 206.885   2
  -7  -9  -1 1097.49 182.753   1
  -7  -9   0 883.721 168.977   1
  -7  -9   1 17593.2 582.765   1
  -7  -9   2 16609.4 554.807   1
  -7  -9   3 657.145 166.543   1
  -7   9   3 639.003 61.3903   1
  -7  -9   4-5.29793 126.945   1
  -7  -9   5 3639.41 296.355   1
  -7  -9   6 299.000 161.116   1
  -7  -9   7 2885.34 268.454   1
  -7  -9   8-151.732 135.164   1
  -7  -9   9 350.771 139.458   1
  -7  -9  10 568.534 155.555   1
  -7 -11  -1 5638.61 361.497   1
  -7 -11   0 162.889 162.583   1
  -7 -11   1 8453.50 441.142   1
  -7 -11   2 3669.07 314.675   1
  -7 -11   3 7432.60 418.647   1
  -7 -11   4 448.397 161.007   1
  -7 -11   5 7613.56 420.921   1
  -7 -11   6 240.806 173.868   1
  -7 -11   7 7660.52 434.415   1
  -7 -11   8 1388.22 222.613   1
  -7 -11   9 7071.08 439.423   1
  -7 -11  10 201.918 146.978   1
  -7 -11  11 2873.71 307.774   1
  -7 -11  12 440.308 149.770   1
  -7 -11  13 2613.76 326.162   1
  -7 -13  -1 3995.13 333.453   1
  -7 -13   0-93.3575 149.330   1
  -7 -13   1 562.473 192.452   1
  -7 -13   2 115.977 145.862   1
  -7 -13   3 8310.31 472.723   1
  -7 -13   4 1189.16 209.947   1
  -7 -13   5 7199.75 444.840   1
  -7 -13   6 593.130 207.163   1
  -7 -13   7 4222.77 358.128   1
  -7 -13   8 3560.27 328.076   1
  -7 -13   9 3640.82 341.676   1
  -7 -13  10 151.733 145.691   1
  -7 -13  11 1063.81 221.375   1
  -7 -13  12 229.175 172.989   1
  -7 -13  13 251.061 173.453   1
  -7 -13  14-32.4470 185.570   1
  -7 -13  15 523.057 223.681   1
  -7 -15  -1 2608.16 286.692   1
  -7 -15   0 94.3493 161.501   1
  -7 -15   1 4045.75 364.517   1
  -7 -15   2 348.928 151.269   1
  -7 -15   3 12621.1 604.208   1
  -7 -15   4 368.615 182.289   1
  -7 -15   5 5244.24 415.274   1
  -7 -15   6 1764.38 259.757   1
  -7 -15   7 3957.21 362.243   1
  -7 -15   8 710.201 227.293   1
  -7 -15   9 5679.05 446.585   1
  -7 -15  10-26.4880 147.228   1
  -7 -15  11 1327.04 252.479   1
  -7 -15  12 248.303 207.435   1
  -7 -15  13 2565.61 336.737   1
  -7 -15  14 145.159 148.211   1
  -7 -17  -1 3332.38 362.543   1
  -7 -17   0 275.337 167.040   1
  -7 -17   1 5856.77 446.079   1
  -7 -17   2 57.9774 173.690   1
  -7 -17   3 8152.44 518.089   1
  -7 -17   4 529.353 217.551   1
  -7 -17   5 5529.71 441.351   1
  -7 -17   6 373.022 219.271   1
  -7 -17   7 3326.52 358.813   1
  -7 -17   8 242.194 143.625   1
  -7 -17   9 3505.89 379.769   1
  -7 -17  10 118.431 189.815   1
  -7 -17  11 2151.75 341.307   1
  -7 -17  12 180.982 152.997   1
  -7 -17  13 2407.83 369.956   1
  -7 -19  -1 924.202 202.799   1
  -7 -19   0-112.738 187.595   1
  -7 -19   1 4216.21 397.889   1
  -7 -19   2 260.210 201.219   1
  -7 -19   3 3774.96 398.515   1
  -7 -19   4 430.454 217.751   1
  -7 -19   5 395.287 238.534   1
  -7 -19   6 247.951 219.030   1
  -7 -19   7 533.870 199.070   1
  -7 -19   8-31.5401 175.034   1
  -7 -19   9 137.055 191.526   1
  -7 -19  10 372.094 212.669   1
  -7 -19  11 996.180 288.180   1
  -7 -19  12 175.405 211.568   1
  -7 -21  -1 1418.39 270.002   1
  -7 -21   0 348.177 187.189   1
  -7 -21   1 1748.91 303.563   1
  -7 -21   2 81.6104 168.802   1
  -7 -21   3 2217.25 352.377   1
  -7 -21   4 181.279 238.045   1
  -7 -21   5 2262.39 354.553   1
  -7 -21   6 33.8742 149.126   1
  -7 -21   7 1412.68 297.731   1
  -7 -21   8 171.270 200.791   1
  -7 -21   9 697.185 274.499   1
  -7 -21  10 31.0099 227.744   1
  -7 -23   0 12.2685 166.595   1
  -7 -23   1 26.6157 198.317   1
  -7 -23   2-72.6384 195.463   1
  -7 -23   3 215.458 183.582   1
  -7 -23   4 72.9790 215.740   1
  -7 -23   5 1270.70 293.759   1
  -7 -23   6 403.630 256.772   1
  -7 -23   7 1220.32 291.065   1
  -6   0 -13 662.093 244.942   2
  -6   0   1 24.4466 44.5261   1
  -6   0   2 53618.5 553.565   1
  -6   0   3-70.5026 60.1761   1
  -6   0   7 7.96942 19.7330   5
  -6  -2 -13 771.875 232.109   2
  -6  -2   0 54810.4 664.430   1
  -6  -2   1 1250.79 117.066   1
  -6   2   1 1365.62 59.5781   1
  -6  -2   2 1519.71 123.984   1
  -6   2   2 1816.52 84.4142   1
  -6  -2   3 93.7981 67.7897   1
  -6  -2   4 4981.79 215.265   1
  -6   2   6 22337.1 288.041   5
  -6  -2   8 3953.88 117.436   5
  -6  -4 -13 593.117 221.817   2
  -6  -4 -12 1400.16 284.734   2
  -6  -4  -1 314.047 84.6296   1
  -6  -4   0 45171.2 690.544   1
  -6  -4   1 25.3219 88.6315   1
  -6  -4   2 15874.5 414.980   1
  -6  -4   3 873.862 126.117   1
  -6  -4   4 5981.69 263.148   1
  -6  -4   5 2440.70 180.399   1
  -6  -6 -13 28.1337 154.973   2
  -6  -6 -12 669.634 208.404   2
  -6  -6 -11 333.981 176.870   2
  -6  -6  -1 6900.50 312.078   1
  -6  -6   0 14635.5 445.906   1
  -6  -6   1 446.516 124.207   1
  -6  -6   2 26127.8 580.739   1
  -6  -6   3 61234.7 892.894   1
  -6   6   3 60697.4 494.727   1
  -6  -6   4 34884.7 685.531   1
  -6  -6   5 19352.7 529.089   1
  -6  -6   6 60401.2 953.742   1
  -6  -6  10 9446.11 282.242   5
  -6  -8 -13 126.948 114.907   2
  -6  -8 -12 1537.73 257.710   2
  -6  -8 -11 438.124 166.657   2
  -6  -8 -10 2205.61 261.853   2
  -6  -8  -9 329.889 151.637   2
  -6  -8  -1 211.936 117.002   1
  -6  -8   0 6610.34 339.124   1
  -6  -8   1 609.901 146.751   1
  -6  -8   2 16173.0 516.298   1
  -6   8   2 16288.7 214.728   1
  -6  -8   3 8697.26 377.825   1
  -6  -8   4 9064.56 399.620   1
  -6  -8   5 15.1817 123.650   1
  -6  -8   6 15376.6 520.280   1
  -6  -8   7 2136.70 213.445   1
  -6 -10  -9 413.671 148.282   2
  -6 -10  -8 4276.24 316.015   2
  -6 -10  -7 388.608 136.905   2
  -6 -10  -1 5935.98 356.604   1
  -6 -10   0 5158.36 335.032   1
  -6 -10   1 191.481 145.384   1
  -6 -10   2 5159.35 327.838   1
  -6 -10   3 2545.27 248.564   1
  -6 -10   4 4991.68 336.072   1
  -6 -10   5 1568.29 228.051   1
  -6 -10   6 3515.10 293.365   1
  -6 -10   7 342.530 141.315   1
  -6 -10   8 4682.81 334.097   1
  -6 -10   9 3303.84 290.600   1
  -6 -10  10 3639.17 317.159   1
  -6 -12  -2 1872.54 223.438   1
  -6 -12  -1-33.9215 133.342   1
  -6 -12   0 5956.53 374.550   1
  -6 -12   1 2540.74 280.846   1
  -6 -12   2 3551.08 310.282   1
  -6 -12   3 11853.4 518.692   1
  -6 -12   4 1681.65 239.209   1
  -6 -12   5 95.9251 155.751   1
  -6 -12   6 13921.9 567.574   1
  -6 -12   7 2708.54 278.175   1
  -6 -12   8 8111.35 460.931   1
  -6 -12   9-91.0372 153.479   1
  -6 -12  10 1793.07 248.945   1
  -6 -12  11-271.145 180.626   1
  -6 -12  12 1655.39 245.388   1
  -6 -12  13-172.585 164.846   1
  -6 -12  14 828.407 207.327   1
  -6 -14  -2 12758.8 583.257   1
  -6 -14  -1 118.554 160.851   1
  -6 -14   0 8568.36 480.406   1
  -6 -14   1 3758.30 329.952   1
  -6 -14   2 4213.26 342.107   1
  -6 -14   3 315.166 177.296   1
  -6 -14   4 6204.59 424.336   1
  -6 -14   5-10.4379 146.421   1
  -6 -14   6 10607.1 536.704   1
  -6 -14   7 4381.67 372.742   1
  -6 -14   8 7958.69 487.669   1
  -6 -14   9 492.169 189.153   1
  -6 -14  10 3798.92 354.939   1
  -6 -14  11 1371.70 259.276   1
  -6 -14  11 1160.72 179.140   5
  -6 -14  12 1991.49 299.105   1
  -6 -14  13-184.674 173.686   1
  -6 -14  14 1233.31 269.164   1
  -6 -14  15-315.607 212.094   1
  -6 -16  -2 7085.89 463.131   1
  -6 -16  -1-420.750 204.900   1
  -6 -16   0 8457.63 511.054   1
  -6 -16   1 3069.87 339.688   1
  -6 -16   2 10831.3 558.552   1
  -6 -16   3 961.826 229.745   1
  -6 -16   4 13221.0 625.438   1
  -6 -16   5 27.9164 161.524   1
  -6 -16   6 988.306 232.276   1
  -6 -16   7 261.114 166.016   1
  -6 -16   8 3494.84 361.702   1
  -6 -16   9 240.074 165.236   1
  -6 -16  10 4487.95 419.027   1
  -6 -16  11 25.7674 103.939   5
  -6 -16  11 91.3022 166.725   1
  -6 -16  12 3918.88 402.182   1
  -6 -16  13 149.975 169.815   1
  -6 -16  14 1661.22 304.918   1
  -6 -18  -1 22.6160 151.221   1
  -6 -18   0 3368.56 351.116   1
  -6 -18   1 775.499 239.343   1
  -6 -18   2 5645.83 436.969   1
  -6 -18   3 454.103 201.686   1
  -6 -18   4 3203.84 362.738   1
  -6 -18   5 332.795 197.144   1
  -6 -18   6 140.366 166.228   1
  -6 -18   7 220.174 188.719   1
  -6 -18   8 2086.50 305.414   1
  -6 -18   9 288.866 216.169   1
  -6 -18  10 2437.85 336.753   1
  -6 -18  11 109.908 143.285   5
  -6 -18  11 494.156 238.457   1
  -6 -18  12 756.351 270.097   1
  -6 -18  13 258.815 211.357   1
  -6 -20  -1 103.015 205.786   1
  -6 -20   0 1339.92 247.199   1
  -6 -20   1 300.779 209.390   1
  -6 -20   2 4097.92 421.782   1
  -6 -20   3 275.481 190.368   1
  -6 -20   4 1457.50 285.612   1
  -6 -20   5-64.1427 153.946   1
  -6 -20   6 575.122 261.275   1
  -6 -20   7 920.550 265.050   1
  -6 -20   8 1193.48 274.026   1
  -6 -20   9 197.457 194.418   1
  -6 -20  10 1693.51 318.154   1
  -6 -20  11 497.213 219.766   1
  -6 -20  11-68.0032 113.199   5
  -6 -22  -1 326.819 144.683   1
  -6 -22   0 407.527 167.546   1
  -6 -22   1 624.238 214.535   1
  -6 -22   2 1166.88 274.252   1
  -6 -22   3 276.995 239.021   1
  -6 -22   4 2334.54 354.177   1
  -6 -22   5 110.279 223.562   1
  -6 -22   6 1455.41 314.788   1
  -6 -22   7 388.024 247.846   1
  -6 -22   8 912.652 254.762   1
  -6 -22   9 470.385 219.490   1
  -6 -22  11 11.0258 132.858   5
  -6 -24   0 289.438 179.162   1
  -6 -24   1 360.473 197.995   1
  -6 -24   2 595.475 215.104   1
  -6 -24   3 568.271 270.272   1
  -6 -24   4 1722.81 336.280   1
  -6 -24   5 270.609 191.031   1
  -6 -24   6 1566.02 312.811   1
  -6 -24   7 176.921 221.434   1
  -5   1 -14 522.620 210.337   2
  -5  -1 -14 555.777 206.683   2
  -5   1 -13 703.631 210.836   2
  -5  -1 -13 891.520 216.788   2
  -5  -1   0 1093.31 92.8085   1
  -5   1   1 37419.8 351.975   1
  -5  -1   1 37352.5 467.587   1
  -5   1   2 13754.5 232.235   1
  -5  -1   2 14027.3 289.080   1
  -5  -1   3 1694.98 113.064   1
  -5   1   5 698.335 52.8185   5
  -5  -1   6 1482.25 71.4923   5
  -5  -1   7 4415.03 91.7909   5
  -5  -3 -14 40.5521 140.706   2
  -5  -3 -13 1403.19 283.244   2
  -5  -3 -12 562.274 206.416   2
  -5  -3  -1 65329.0 765.306   1
  -5  -3   0 319.982 88.0329   1
  -5  -3   1 34397.3 532.857   1
  -5  -3   2 16255.6 369.080   1
  -5  -3   3 35538.2 552.694   1
  -5  -3   9 16336.2 254.898   5
  -5  -5 -14-77.8994 106.828   2
  -5  -5 -13 1134.29 241.132   2
  -5  -5 -12 574.737 214.264   2
  -5  -5 -11 2530.24 300.890   2
  -5  -5  -1 22962.7 507.138   1
  -5  -5   0 6236.60 266.667   1
  -5  -5   1 91627.3 995.060   1
  -5  -5   2 1515.69 143.222   1
  -5   5   2 1425.57 62.1783   1
  -5  -5   3 59135.5 797.602   1
  -5  -5   4 458.666 104.078   1
  -5  -5   9 4703.74 186.754   5
  -5  -5  10 305.245 63.1134   5
  -5  -7 -14 123.207 145.471   2
  -5  -7 -13 1843.43 285.754   2
  -5  -7 -12 200.618 145.664   2
  -5  -7 -11 4119.69 367.127   2
  -5  -7 -10 238.163 136.300   2
  -5  -7  -9 1514.53 214.056   2
  -5  -7  -1 3610.38 239.710   1
  -5  -7   0 633.966 127.893   1
  -5  -7   1 14772.6 448.663   1
  -5   7   2 21186.4 291.088   1
  -5  -7   2 21448.6 539.434   1
  -5  -7   3 6750.08 313.126   1
  -5  -7   4 920.133 154.432   1
  -5  -7   5 22401.6 567.385   1
  -5  -7   6 1038.92 136.308   1
  -5  -7  10 4205.20 212.645   5
  -5  -9 -13 3100.71 351.428   2
  -5  -9 -12-43.8045 114.871   2
  -5  -9 -11 4338.29 367.106   2
  -5  -9 -10 264.365 134.565   2
  -5  -9  -9 1410.15 206.864   2
  -5  -9  -8 939.788 172.933   2
  -5  -9  -7 2492.77 226.918   2
  -5  -9  -2-243.432 160.411   1
  -5  -9  -1 12288.4 460.570   1
  -5  -9   0 455.755 163.309   1
  -5  -9   1 10087.3 417.022   1
  -5  -9   1 9679.48 186.159   2
  -5  -9   2 8179.64 175.587   2
  -5  -9   2 8606.77 386.981   1
  -5  -9   3 1343.52 182.016   1
  -5  -9   4 462.672 164.229   1
  -5  -9   5 19988.7 582.214   1
  -5  -9   6 1380.97 185.738   1
  -5  -9   7 31868.3 776.778   1
  -5  -9  10 1707.39 159.502   5
  -5 -11  -8 199.526 94.1616   2
  -5 -11  -7 4761.91 289.879   2
  -5 -11  -6 435.899 111.637   2
  -5 -11  -5 2281.31 179.836   2
  -5 -11  -4 2413.68 165.413   2
  -5 -11  -3 221.895 68.6132   2
  -5 -11  -2 823.382 83.3970   2
  -5 -11  -2 538.772 154.076   1
  -5 -11  -1 227.010 139.243   1
  -5 -11   0 552.321 184.057   1
  -5 -11   1 8684.14 416.028   1
  -5 -11   2 10694.2 463.716   1
  -5 -11   3 33992.5 805.613   1
  -5 -11   4 2628.13 271.124   1
  -5 -11   5 2544.38 254.382   1
  -5 -11   6 1956.05 238.615   1
  -5 -11   7-33.6527 136.816   1
  -5 -11   8-81.1222 137.950   1
  -5 -11   9 933.668 174.599   1
  -5 -11  10-436.528 190.873   1
  -5 -11  10 94.8054 98.6169   5
  -5 -11  11 2582.04 216.263   5
  -5 -13  -2-267.807 203.019   1
  -5 -13  -1 6169.42 391.368   1
  -5 -13   0 983.164 209.792   1
  -5 -13   1 3333.20 304.907   1
  -5 -13   2 1137.53 230.125   1
  -5 -13   3 9313.63 475.263   1
  -5 -13   4 43.9224 142.053   1
  -5 -13   5 13265.7 565.943   1
  -5 -13   6 605.317 209.316   1
  -5 -13   7 6510.53 406.024   1
  -5 -13   8 121.902 142.691   1
  -5 -13   9 5769.52 401.705   1
  -5 -13  10 498.299 178.175   1
  -5 -13  11 74.4593 161.829   1
  -5 -13  11 125.036 98.9998   5
  -5 -13  12 115.628 138.673   1
  -5 -13  13 1422.22 260.301   1
  -5 -13  14 264.690 152.970   1
  -5 -13  15 1621.86 288.351   1
  -5 -15  -2-29.5880 170.832   1
  -5 -15  -1 7934.19 455.870   1
  -5 -15   0 648.716 194.944   1
  -5 -15   1 343.102 176.300   1
  -5 -15   2 24.1324 142.139   1
  -5 -15   3 10039.4 520.990   1
  -5 -15   4 211.219 157.059   1
  -5 -15   5 11099.1 546.461   1
  -5 -15   6 282.371 195.247   1
  -5 -15   7 10518.8 543.684   1
  -5 -15   8 961.549 229.382   1
  -5 -15   9 5620.88 422.671   1
  -5 -15  10 1135.79 248.201   1
  -5 -15  11 259.933 188.389   1
  -5 -15  11 432.770 144.115   5
  -5 -15  12 665.751 184.173   1
  -5 -15  13 817.781 215.540   1
  -5 -15  14 43.0486 142.652   1
  -5 -17  -2-265.337 183.742   1
  -5 -17  -1 11034.5 572.041   1
  -5 -17   0 3602.43 344.307   1
  -5 -17   1 6705.64 452.741   1
  -5 -17   2 2540.57 298.835   1
  -5 -17   3 6679.22 453.637   1
  -5 -17   4 57.1983 164.268   1
  -5 -17   5 3626.55 350.719   1
  -5 -17   6 144.718 143.073   1
  -5 -17   7 4940.83 416.856   1
  -5 -17   8 56.9844 163.197   1
  -5 -17   9 5614.52 448.543   1
  -5 -17  10 755.824 246.876   1
  -5 -17  11 5035.08 374.499   5
  -5 -17  11 4887.61 445.442   1
  -5 -17  12 162.623 165.019   1
  -5 -17  13 1756.12 319.607   1
  -5 -19  -1 2907.43 333.311   1
  -5 -19   0 318.549 168.759   1
  -5 -19   1 6546.40 484.556   1
  -5 -19   2 28.7952 170.343   1
  -5 -19   3 4732.27 409.795   1
  -5 -19   4 275.517 210.549   1
  -5 -19   5 1915.42 298.195   1
  -5 -19   6 140.129 149.901   1
  -5 -19   7 1032.21 236.262   1
  -5 -19   8 155.093 142.021   1
  -5 -19   9 4693.76 453.280   1
  -5 -19  10 700.695 257.536   1
  -5 -19  10 125.081 153.792   5
  -5 -19  11 3637.94 412.607   1
  -5 -19  11 3554.63 348.563   5
  -5 -19  12 323.462 214.098   1
  -5 -21  -1 291.787 177.721   1
  -5 -21   0 298.075 166.532   1
  -5 -21   1 1872.23 300.430   1
  -5 -21   2 339.954 214.834   1
  -5 -21   3 762.419 211.178   1
  -5 -21   4 35.2485 147.032   1
  -5 -21   5 831.896 277.223   1
  -5 -21   6 230.683 188.497   1
  -5 -21   7 135.787 180.857   1
  -5 -21   8 433.779 232.754   1
  -5 -21   9 161.237 164.244   1
  -5 -21  10-37.0447 170.823   1
  -5 -21  10 145.010 143.166   5
  -5 -21  11 992.521 213.671   5
  -5 -21  11 753.402 226.114   1
  -5 -23  -1 1632.51 286.959   1
  -5 -23   0-23.8071 181.556   1
  -5 -23   1 1107.01 264.477   1
  -5 -23   2 124.512 204.372   1
  -5 -23   3 2576.86 349.200   1
  -5 -23   4 557.479 254.156   1
  -5 -23   5 1193.03 280.401   1
  -5 -23   6 373.750 225.900   1
  -5 -23   7 2612.26 396.359   1
  -5 -23   8 668.354 243.322   1
  -5 -23   9 1588.68 315.367   1
  -5 -23  10-15.5587 117.746   5
  -5 -23  11 855.726 203.310   5
  -5 -25   0 267.364 218.107   1
  -5 -25   1 383.733 182.330   1
  -5 -25   2-223.980 205.526   1
  -5 -25   3 1677.55 317.576   1
  -5 -25   4 310.808 220.081   1
  -5 -25   5 1515.96 297.256   1
  -5 -25   6-20.8209 152.444   1
  -4   0 -14 2538.05 351.563   2
  -4   0 -13 581.471 235.039   2
  -4   0 -12 6512.72 490.801   2
  -4   0   0 93.1318 42.1804   1
  -4   0   1-20.1723 42.6898   1
  -4   0   2 5899.21 158.688   1
  -4   0   4 62138.1 425.576   5
  -4   0   5-5.48253 15.3065   5
  -4  -2 -14 383.226 207.517   2
  -4   2 -14 511.358 236.600   2
  -4  -2 -13 2112.79 311.692   2
  -4   2 -13 2189.57 320.807   2
  -4  -2 -12 2305.68 289.303   2
  -4  -2 -11 381.536 171.649   2
  -4  -2   0 22275.7 375.359   1
  -4  -2   1 536.959 82.0887   1
  -4  -2   2 12960.9 282.118   1
  -4   2   4 4106.27 110.411   5
  -4  -2   7 886.231 60.4404   5
  -4  -2   8 10402.4 181.631   5
  -4  -2   9 10709.7 184.903   5
  -4  -4 -14 508.529 176.664   2
  -4   4 -14 832.711 243.159   2
  -4   4 -13 832.235 257.641   2
  -4  -4 -13 388.738 170.517   2
  -4  -4 -12 1102.03 225.553   2
  -4  -4 -11 615.144 181.146   2
  -4  -4 -10 3234.65 310.456   2
  -4  -4  -1 9952.98 299.705   1
  -4  -4   0 42828.7 606.945   1
  -4  -4   1 656.349 98.8721   1
  -4  -4   2 3808.62 187.870   1
  -4  -4   3 45566.2 626.433   1
  -4  -4   8 265.719 55.1712   5
  -4  -4   9 29.4662 48.6339   5
  -4  -4  10 4667.17 176.116   5
  -4   6 -14 2053.02 347.317   2
  -4  -6 -14 1520.40 261.645   2
  -4  -6 -13 257.538 179.444   2
  -4  -6 -12 2975.40 329.003   2
  -4  -6 -11 850.197 200.561   2
  -4  -6 -10 2560.67 275.649   2
  -4  -6  -9 4191.32 328.822   2
  -4  -6  -1 5018.39 247.679   1
  -4  -6   0 116822. 1137.89   1
  -4   6   1 37366.7 322.078   1
  -4  -6   1 36506.7 633.527   1
  -4  -6   2 37955.4 645.013   1
  -4  -6   3 16849.7 435.225   1
  -4  -6   4 7886.33 304.744   1
  -4  -6   9 20272.0 429.161   5
  -4  -6  10 5355.21 228.281   5
  -4  -8 -14 2430.07 319.977   2
  -4  -8 -13 150.336 144.258   2
  -4  -8 -12 2425.83 296.624   2
  -4  -8 -11-4.16874 114.213   2
  -4  -8 -10 3323.90 302.438   2
  -4  -8  -9 199.089 120.398   2
  -4  -8  -8 4541.69 303.010   2
  -4  -8  -7 614.465 143.697   2
  -4  -8  -2 21601.6 575.226   1
  -4  -8  -1 371.900 125.169   1
  -4  -8   0 10804.5 393.902   1
  -4  -8   1 3237.29 89.4767   2
  -4  -8   1 2876.03 223.366   1
  -4  -8   2 86281.0 522.049   2
  -4  -8   2 86859.2 1076.84   1
  -4  -8   3 941.191 151.304   1
  -4  -8   4 51203.4 840.521   1
  -4  -8   5 336.783 108.514   1
  -4  -8   6 15273.1 496.503   1
  -4  -8   9 2717.08 187.747   5
  -4  -8  10 9281.41 338.354   5
  -4  -8  11 25.2507 58.7146   5
  -4 -10 -12 1782.72 245.565   2
  -4 -10 -11 1343.53 215.561   2
  -4 -10 -10 2763.37 266.359   2
  -4 -10  -9 308.909 131.975   2
  -4 -10  -8 2162.19 216.382   2
  -4 -10  -7 132.772 85.8285   2
  -4 -10  -6 3495.09 226.431   2
  -4 -10  -5 2981.66 194.436   2
  -4 -10  -4 4578.66 211.747   2
  -4 -10  -3 8828.83 253.118   2
  -4 -10  -2 4620.33 155.691   2
  -4 -10  -2 4477.52 291.878   1
  -4 -10  -1 369.075 148.900   1
  -4 -10  -1 439.618 43.8161   2
  -4 -10   0 6469.89 344.011   1
  -4 -10   1 932.665 176.095   1
  -4 -10   2 41116.0 824.083   1
  -4 -10   3-182.338 123.721   1
  -4 -10   4 19664.9 568.267   1
  -4 -10   5-15.9711 122.395   1
  -4 -10   6 18997.4 587.196   1
  -4 -10   7 6945.67 380.517   1
  -4 -10   8 743.187 131.171   1
  -4 -10   9 236.644 85.2337   5
  -4 -10  10 663.283 121.105   5
  -4 -10  11 450.758 114.103   5
  -4 -12  -7 225.528 80.7953   2
  -4 -12  -6 1372.13 145.276   2
  -4 -12  -5 3177.99 189.232   2
  -4 -12  -4 315.603 62.9048   2
  -4 -12  -3-58.8769 49.4799   2
  -4 -12  -2 1395.93 70.3297   2
  -4 -12  -2 980.953 164.706   1
  -4 -12  -1 722.771 163.203   1
  -4 -12   0 33919.2 815.763   1
  -4 -12   1 3459.32 288.707   1
  -4 -12   2 16297.0 561.254   1
  -4 -12   3 479.474 161.087   1
  -4 -12   4 10702.1 469.977   1
  -4 -12   5 5742.43 359.765   1
  -4 -12   6 1379.98 206.706   1
  -4 -12   7 2807.52 271.194   1
  -4 -12   8 82.0332 140.048   1
  -4 -12   9 1832.78 231.671   1
  -4 -12  10 1943.37 199.643   5
  -4 -12  10 1904.01 255.704   1
  -4 -12  11 262.028 114.631   5
  -4 -14  -2 8924.05 469.243   1
  -4 -14  -1-212.424 155.345   1
  -4 -14   0 28110.8 800.183   1
  -4 -14   1 914.451 199.068   1
  -4 -14   2 11454.8 526.932   1
  -4 -14   3 33.3083 157.624   1
  -4 -14   4 16557.6 625.850   1
  -4 -14   5 7780.02 437.949   1
  -4 -14   6 7968.22 452.806   1
  -4 -14   7 317.165 160.928   1
  -4 -14   8 7289.37 447.806   1
  -4 -14   9-260.246 146.802   1
  -4 -14  10 5173.37 340.289   5
  -4 -14  10 4880.53 396.167   1
  -4 -14  11 228.718 147.553   1
  -4 -14  11 307.855 131.291   5
  -4 -14  12 4346.00 393.269   1
  -4 -14  13-250.121 192.427   1
  -4 -14  14 3124.63 364.577   1
  -4 -14  15 127.286 173.349   1
  -4 -16  -2 9202.18 500.737   1
  -4 -16  -1 1127.91 219.345   1
  -4 -16   0 2326.31 277.362   1
  -4 -16   1 341.242 200.532   1
  -4 -16   2 4228.96 354.273   1
  -4 -16   3 8.87767 140.422   1
  -4 -16   4 5013.78 380.809   1
  -4 -16   5 12.7453 131.683   1
  -4 -16   6 3269.28 323.571   1
  -4 -16   7 704.008 223.539   1
  -4 -16   8 5572.05 422.373   1
  -4 -16   9 238.318 166.089   1
  -4 -16  10 3937.39 377.807   1
  -4 -16  10 4227.59 332.065   5
  -4 -16  11 596.542 167.201   5
  -4 -16  11 233.541 178.807   1
  -4 -16  12 370.786 181.247   1
  -4 -16  13 35.1265 119.593   1
  -4 -16  14 1229.69 265.975   1
  -4 -18  -2 7494.45 487.524   1
  -4 -18  -1 96.2367 168.355   1
  -4 -18   0 1838.01 289.212   1
  -4 -18   1 3754.22 356.883   1
  -4 -18   2 4684.22 388.469   1
  -4 -18   3 307.294 179.320   1
  -4 -18   4 5428.26 423.644   1
  -4 -18   5-44.8217 156.853   1
  -4 -18   6 931.006 221.201   1
  -4 -18   7-55.3057 179.928   1
  -4 -18   8 4466.70 412.723   1
  -4 -18   9 373.279 194.837   1
  -4 -18  10 5891.75 481.207   1
  -4 -18  10 5609.40 409.344   5
  -4 -18  11 266.861 131.853   5
  -4 -18  11 282.361 223.740   1
  -4 -18  12 1979.26 318.231   1
  -4 -18  13 326.742 157.259   1
  -4 -20  -2 1241.05 223.601   1
  -4 -20  -1 1006.05 221.907   1
  -4 -20   0 140.266 152.953   1
  -4 -20   1 861.177 229.907   1
  -4 -20   2 2403.68 311.939   1
  -4 -20   3 123.779 156.155   1
  -4 -20   4 3507.35 371.156   1
  -4 -20   5 1115.24 265.961   1
  -4 -20   6 1287.00 255.535   1
  -4 -20   7 685.762 208.642   1
  -4 -20   8 2357.17 322.850   1
  -4 -20   9 232.621 190.028   1
  -4 -20   9 294.974 162.803   5
  -4 -20  10 974.505 207.930   5
  -4 -20  10 1272.25 296.512   1
  -4 -20  11 661.504 249.425   1
  -4 -20  11 169.618 154.351   5
  -4 -20  12 896.135 249.266   1
  -4 -22  -1-195.109 223.582   1
  -4 -22   0 954.738 234.293   1
  -4 -22   1 219.473 188.236   1
  -4 -22   2 2778.54 359.280   1
  -4 -22   3-77.1854 178.968   1
  -4 -22   4 744.617 223.383   1
  -4 -22   5 243.843 212.047   1
  -4 -22   6 996.162 269.509   1
  -4 -22   7 278.749 216.137   1
  -4 -22   8 1386.71 284.493   1
  -4 -22   9-80.3390 198.515   1
  -4 -22   9 227.728 175.356   5
  -4 -22  10 2112.25 311.343   5
  -4 -22  10 1943.92 332.537   1
  -4 -22  11-29.0313 133.854   5
  -4 -24  -1 187.612 187.216   1
  -4 -24   0 731.517 231.405   1
  -4 -24   1 178.026 158.958   1
  -4 -24   2 1682.87 324.738   1
  -4 -24   3 613.915 223.758   1
  -4 -24   4 1149.76 292.066   1
  -4 -24   5 1003.32 274.425   1
  -4 -24   6 2154.51 345.423   1
  -4 -24   7-23.2734 207.197   1
  -4 -24   8 1400.06 285.995   1
  -4 -24   9 138.153 124.655   5
  -4 -26   0 165.325 179.302   1
  -4 -26   1 162.512 177.863   1
  -4 -26   2 1277.37 319.346   1
  -4 -26   3 470.806 229.998   1
  -4 -26   4 3550.82 424.444   1
  -4 -26   5 82.1923 154.805   1
  -3  -1 -15 261.872 150.142   2
  -3   1 -15 324.775 172.468   2
  -3  -1 -14 680.837 187.454   2
  -3   1 -14 964.067 259.661   2
  -3  -1 -13 1543.86 274.493   2
  -3   1 -13 2192.27 318.255   2
  -3  -1 -12 274.994 143.223   2
  -3   1 -12 421.087 203.157   2
  -3  -1 -11 4255.54 371.183   2
  -3  -1   0 187.067 52.1830   1
  -3   1   1 50751.0 297.796   1
  -3  -1   1 49600.6 433.748   1
  -3  -1   2 25624.9 310.196   5
  -3   1   2 26447.2 290.110   5
  -3   1   3 2054.17 69.2834   5
  -3  -1   3 2069.61 80.0504   5
  -3  -1   6 22255.7 216.556   5
  -3  -1   7 11533.6 172.324   5
  -3  -1   8 212.263 38.3889   5
  -3  -1   9 2731.92 105.227   5
  -3  -1  10 45.4316 34.1892   5
  -3  -3 -15 552.773 189.334   2
  -3   3 -15 379.359 190.319   2
  -3  -3 -14 325.002 183.089   2
  -3   3 -14 612.176 217.496   2
  -3  -3 -13 281.880 173.881   2
  -3   3 -13 473.681 186.692   2
  -3   3 -12 589.984 195.108   2
  -3  -3 -12 775.208 209.747   2
  -3  -3 -11 5958.98 419.273   2
  -3  -3 -10 328.848 163.392   2
  -3  -3  -1 12907.9 303.064   1
  -3  -3   0 61402.2 622.994   1
  -3  -3   1 409060. 1575.67   1
  -3  -3   2 68625.5 650.231   1
  -3  -3   7 14409.6 273.214   5
  -3  -3   8 2416.11 123.901   5
  -3  -3   9 18940.3 344.333   5
  -3  -3  10 1128.76 95.9913   5
  -3  -5 -15 645.578 186.732   2
  -3  -5 -14 132.524 135.584   2
  -3   5 -14 188.059 187.822   2
  -3  -5 -13 3420.70 354.932   2
  -3   5 -13 3780.10 396.824   2
  -3  -5 -12 405.463 168.662   2
  -3  -5 -11 2936.67 306.811   2
  -3  -5 -10 495.047 156.151   2
  -3  -5  -9 1064.02 185.486   2
  -3  -5  -1 14820.8 374.482   1
  -3  -5   0 1468.98 138.319   1
  -3   5   1 182223. 757.758   1
  -3  -5   1 180454. 1243.93   1
  -3  -5   1 179434. 706.026   2
  -3  -5   2 470.840 45.2871   2
  -3  -5   2 601.359 105.714   1
  -3  -5   3 7708.18 267.473   1
  -3  -5   7 61226.9 676.038   5
  -3  -5   8 6655.81 236.435   5
  -3  -5   9 4409.39 201.127   5
  -3  -5  10 4354.93 205.539   5
  -3  -5  11 1465.82 127.150   5
  -3  -7 -15-145.515 162.126   2
  -3  -7 -14-136.994 137.423   2
  -3   7 -14 107.111 168.387   2
  -3   7 -13 4603.84 429.432   2
  -3  -7 -13 4134.26 387.959   2
  -3  -7 -12 638.367 191.898   2
  -3  -7 -11 3416.77 325.968   2
  -3  -7 -10 2786.06 277.724   2
  -3  -7  -9 2238.78 237.302   2
  -3  -7  -8 1057.06 167.210   2
  -3  -7  -7 2862.05 237.566   2
  -3  -7  -6 3699.17 243.937   2
  -3  -7  -2 28385.8 591.423   1
  -3  -7  -1 60943.1 843.325   1
  -3  -7   0 166.591 103.671   1
  -3  -7   1 26619.8 543.846   1
  -3  -7   2 101332. 1051.21   1
  -3  -7   3 683.273 116.531   1
  -3  -7   4 569.134 100.504   1
  -3  -7   8 2477.31 171.052   5
  -3  -7   9 304.553 78.3153   5
  -3  -7  10 1090.45 127.264   5
  -3  -7  11 11617.2 381.540   5
  -3  -9 -15 75.7112 124.509   2
  -3  -9 -14 21.1707 123.412   2
  -3   9 -14 594.933 232.436   2
  -3  -9 -13 933.005 199.923   2
  -3   9 -13 2141.33 337.210   2
  -3  -9 -12 5.78189 116.127   2
  -3  -9 -11 1315.95 210.032   2
  -3  -9 -10 307.233 114.742   2
  -3  -9  -9 155.517 105.377   2
  -3  -9  -8 404.883 119.606   2
  -3  -9  -7 3718.60 253.050   2
  -3  -9  -6 1261.82 141.410   2
  -3  -9  -5 3154.17 191.693   2
  -3  -9  -4 9275.87 285.897   2
  -3  -9  -3 18808.5 350.995   2
  -3  -9  -2 2907.46 225.644   1
  -3  -9  -2 3043.55 120.705   2
  -3  -9  -1 18390.3 518.451   1
  -3  -9  -1 18688.2 200.259   2
  -3  -9   0 151.363 120.733   1
  -3  -9   1 14033.2 447.211   1
  -3  -9   2 7477.19 327.811   1
  -3  -9   3 746.541 147.291   1
  -3  -9   4 1578.88 176.731   1
  -3  -9   5 18052.5 520.661   1
  -3  -9   6 5507.73 309.007   1
  -3  -9   8 7352.42 318.300   5
  -3  -9   9 923.383 136.592   5
  -3  -9  10 2130.35 186.932   5
  -3  -9  11 7064.23 329.878   5
  -3  11 -14 431.224 235.327   2
  -3  11 -13 2986.62 387.412   2
  -3 -11 -12 8.68518 108.546   2
  -3 -11 -11 1806.57 222.276   2
  -3 -11 -10-38.1328 98.0066   2
  -3 -11  -9 1167.64 152.780   2
  -3 -11  -8-51.6420 92.3477   2
  -3 -11  -7 3081.93 222.094   2
  -3 -11  -6-32.6766 66.5395   2
  -3 -11  -5 10267.9 326.991   2
  -3 -11  -4 3504.24 169.580   2
  -3 -11  -3 36588.4 454.978   2
  -3 -11  -2-121.419 163.331   1
  -3 -11  -2 77.9239 28.3510   2
  -3 -11  -1 22891.9 625.278   1
  -3 -11   0 1749.87 206.258   1
  -3 -11   1 13281.6 477.002   1
  -3 -11   2 165.714 136.940   1
  -3 -11   3 20758.1 597.868   1
  -3 -11   4 186.346 140.222   1
  -3 -11   5 16010.4 537.526   1
  -3 -11   6 58.5485 117.577   1
  -3 -11   7 7141.87 382.837   1
  -3 -11   8 13007.2 531.646   1
  -3 -11   9 11388.6 435.740   5
  -3 -11  10 1175.63 146.908   5
  -3 -11  11 5661.61 323.568   5
  -3  13 -13 827.330 239.839   2
  -3 -13  -5 1229.17 117.865   2
  -3 -13  -4 1448.40 106.001   2
  -3 -13  -2 196.309 137.111   1
  -3 -13  -1 12273.8 503.453   1
  -3 -13   0 223.881 138.545   1
  -3 -13   1 23542.1 682.794   1
  -3 -13   2 545.029 184.136   1
  -3 -13   3 16205.3 574.961   1
  -3 -13   4 10608.5 477.059   1
  -3 -13   5 1530.25 220.017   1
  -3 -13   6 5408.05 354.705   1
  -3 -13   7 1556.89 216.505   1
  -3 -13   8 276.941 159.397   1
  -3 -13   9 9725.00 497.414   1
  -3 -13   9 10107.2 451.527   5
  -3 -13  10-156.351 176.736   1
  -3 -13  10-3.87466 99.0588   5
  -3 -13  11 2558.97 282.812   1
  -3 -13  11 2842.85 260.476   5
  -3  15 -13 1359.19 265.559   2
  -3 -15  -2 62.4563 173.405   1
  -3 -15  -1 9566.49 471.880   1
  -3 -15   0 94.2741 150.646   1
  -3 -15   1 1291.75 229.125   1
  -3 -15   2 2012.17 263.502   1
  -3 -15   3 5049.81 364.499   1
  -3 -15   4 102.562 166.355   1
  -3 -15   5 11600.5 532.334   1
  -3 -15   6 210.755 152.415   1
  -3 -15   7 5368.03 395.318   1
  -3 -15   8 143.839 142.885   1
  -3 -15   9 5446.22 401.800   1
  -3 -15   9 5594.71 368.236   5
  -3 -15  10 476.821 141.595   5
  -3 -15  10 311.812 154.568   1
  -3 -15  11 475.836 155.719   5
  -3 -15  11 241.119 156.501   1
  -3 -15  12-20.3940 149.325   1
  -3 -15  12 327.022 130.355   5
  -3 -15  13 229.295 149.814   1
  -3 -15  14-209.983 202.989   1
  -3  17 -12 644.025 236.472   2
  -3 -17  -2-300.163 195.331   1
  -3 -17  -1 4636.51 368.468   1
  -3 -17   0 679.906 185.068   1
  -3 -17   1 2445.57 273.098   1
  -3 -17   2 328.129 175.968   1
  -3 -17   3 4592.80 374.765   1
  -3 -17   4-33.0327 137.992   1
  -3 -17   5 14231.5 629.041   1
  -3 -17   6 126.002 142.362   1
  -3 -17   7 8332.71 501.629   1
  -3 -17   8 14.0290 155.635   1
  -3 -17   9 5241.72 377.072   5
  -3 -17   9 4670.83 397.136   1
  -3 -17  10 236.496 153.551   5
  -3 -17  10 328.490 166.533   1
  -3 -17  11 612.344 187.401   5
  -3 -17  11 671.852 189.445   1
  -3 -17  12-7.27987 109.050   5
  -3 -17  12-22.9046 153.712   1
  -3 -17  13 634.733 215.206   1
  -3 -17  14-19.8412 147.383   1
  -3 -19  -2 1616.21 225.489   1
  -3 -19  -1 1802.79 253.807   1
  -3 -19   0 5394.11 418.043   1
  -3 -19   1 2628.39 318.271   1
  -3 -19   2 534.787 183.017   1
  -3 -19   3 6861.49 469.756   1
  -3 -19   4 189.776 176.529   1
  -3 -19   5 3245.35 343.882   1
  -3 -19   6 21.5649 179.097   1
  -3 -19   7 2050.10 303.071   1
  -3 -19   8 2610.64 331.586   1
  -3 -19   9 2257.75 318.801   1
  -3 -19   9 2270.31 286.914   5
  -3 -19  10 1227.20 224.256   5
  -3 -19  10 1424.98 269.636   1
  -3 -19  11 3132.48 376.199   1
  -3 -19  11 3497.13 339.919   5
  -3 -19  12 262.919 178.891   5
  -3 -19  12 326.861 165.523   1
  -3 -21  -1 1356.90 241.129   1
  -3 -21   0 392.890 191.313   1
  -3 -21   1 4001.13 389.061   1
  -3 -21   2 709.456 208.299   1
  -3 -21   3 3444.55 359.965   1
  -3 -21   4 14.2389 164.362   1
  -3 -21   5 1746.72 308.082   1
  -3 -21   6 146.096 186.979   1
  -3 -21   7 3244.35 376.375   1
  -3 -21   8-17.5290 193.709   1
  -3 -21   8 36.3586 140.452   5
  -3 -21   9 2408.86 322.390   5
  -3 -21   9 2427.80 330.821   1
  -3 -21  10 457.393 204.158   1
  -3 -21  10 78.6565 157.111   5
  -3 -21  11 1596.89 303.250   1
  -3 -21  11 1296.69 231.114   5
  -3 -23  -1 634.362 184.630   1
  -3 -23   0 183.635 162.754   1
  -3 -23   1 1719.16 284.545   1
  -3 -23   2 130.122 161.393   1
  -3 -23   3 1553.98 289.943   1
  -3 -23   4 130.789 152.426   1
  -3 -23   5 1520.84 295.576   1
  -3 -23   6 307.522 222.578   1
  -3 -23   7 1250.05 278.050   1
  -3 -23   8-124.281 140.221   5
  -3 -23   8-137.797 186.199   1
  -3 -23   9 1212.18 257.899   1
  -3 -23   9 1722.67 299.102   5
  -3 -23  10 607.034 228.370   1
  -3 -23  10 427.519 210.608   5
  -3 -25   0 49.3384 179.309   1
  -3 -25   1 1691.06 287.166   1
  -3 -25   2 139.049 219.440   1
  -3 -25   3 4723.86 452.809   1
  -3 -25   4 429.594 214.142   1
  -3 -25   5 1898.49 311.491   1
  -3 -25   6 414.300 207.803   1
  -3 -25   7 833.167 245.373   1
  -3 -25   7 1235.13 252.186   5
  -3 -27   1 270.980 171.479   1
  -3 -27   2-129.100 186.061   1
  -2   0 -15 141.904 163.019   2
  -2   0 -14 727.148 196.294   2
  -2   0 -13 110.426 148.599   2
  -2   0 -12 4450.24 375.304   2
  -2   0 -11 173.934 146.200   2
  -2   0 -10 10204.7 502.914   2
  -2   0  -1 11.0494 21.9367   3
  -2   0   5 13.4279 16.3654   5
  -2   0   6 319647. 915.404   5
  -2   0   7 18.4440 28.5779   5
  -2   0   8 17485.7 287.263   5
  -2   0   9 5.33755 36.9494   5
  -2   0  10 1040.27 87.3675   5
  -2  -2 -15 649.787 200.135   2
  -2   2 -15 519.246 181.962   2
  -2   2 -14 539.062 205.354   2
  -2  -2 -14 330.820 169.507   2
  -2  -2 -13 347.411 157.446   2
  -2   2 -13 419.330 169.810   2
  -2  -2 -12 7705.44 488.531   2
  -2   2 -12 7426.53 490.904   2
  -2  -2 -11 2215.26 267.964   2
  -2   2 -11 2454.68 296.834   2
  -2  -2 -10 11629.4 531.769   2
  -2  -2  -9 16177.7 583.330   2
  -2  -2  -7 1226.71 49.4953   3
  -2  -2  -6 30734.8 254.510   3
  -2  -2  -5 5771.13 112.329   3
  -2  -2   0 21823.0 321.234   1
  -2  -2   2 91171.3 566.365   2
  -2  -2   5 4643.49 135.045   5
  -2  -2   6 74999.0 566.984   5
  -2  -2   7 496.316 62.3403   5
  -2  -2   8 24377.7 379.205   5
  -2  -2   9 9382.31 256.332   5
  -2  -2  10 9066.69 265.176   5
  -2  -4 -15 164.223 137.979   2
  -2   4 -15 334.483 184.079   2
  -2  -4 -14 651.130 184.230   2
  -2   4 -14 769.760 234.349   2
  -2  -4 -13 529.146 170.520   2
  -2   4 -13 837.392 235.408   2
  -2  -4 -12 4246.15 360.858   2
  -2   4 -12 4270.23 390.080   2
  -2  -4 -11 604.894 180.409   2
  -2  -4 -10 225.331 141.982   2
  -2  -4  -9 3032.31 268.548   2
  -2  -4  -8 5913.38 347.748   2
  -2  -4  -1 23567.8 412.003   1
  -2   4  -1 23697.3 281.087   4
  -2   4   0 1528.85 63.1182   1
  -2  -4   0 1549.32 117.860   1
  -2  -4   1 258292. 1266.28   1
  -2  -4   1 265191. 683.414   2
  -2   4   1 265242. 911.957   1
  -2  -4   2 60008.4 622.794   1
  -2  -4   2 58463.1 432.289   2
  -2  -4   6 8257.93 230.431   5
  -2  -4   7 785.869 84.4980   5
  -2  -4   8 2592.06 152.041   5
  -2  -4   9 3266.18 175.174   5
  -2  -4  10 5449.32 232.643   5
  -2  -4  11 302.410 74.3486   5
  -2   6 -15 141.178 151.883   2
  -2  -6 -15 0.42905 113.648   2
  -2  -6 -14 2689.18 320.444   2
  -2   6 -14 2876.91 363.473   2
  -2  -6 -13 296.695 157.683   2
  -2   6 -13 722.163 224.276   2
  -2   6 -12 4775.40 404.178   2
  -2  -6 -12 3796.52 351.616   2
  -2  -6 -11 2371.18 264.088   2
  -2  -6 -10 1157.46 193.623   2
  -2  -6  -9 8192.83 413.331   2
  -2  -6  -8 5614.84 322.597   2
  -2  -6  -7 8079.68 359.530   2
  -2  -6  -6 32602.8 639.763   2
  -2  -6  -5 1870.23 159.004   2
  -2  -6  -1 159.437 88.3995   1
  -2  -6   0 9981.05 301.290   1
  -2  -6   1 51122.3 672.641   1
  -2  -6   2 75037.1 807.299   1
  -2  -6   3 61616.0 757.951   1
  -2  -6   7 908.176 112.022   5
  -2  -6   8 24934.7 499.754   5
  -2  -6   9 359.395 86.8074   5
  -2  -6  10 9628.38 338.703   5
  -2  -6  11 82.0802 62.8487   5
  -2  -8 -15-317.602 174.837   2
  -2   8 -15-83.3949 151.826   2
  -2   8 -14 1202.97 278.088   2
  -2  -8 -14 808.280 203.373   2
  -2  -8 -13 450.945 151.616   2
  -2   8 -13 526.676 182.932   2
  -2   8 -12 1588.92 268.185   2
  -2  -8 -12 1170.71 195.958   2
  -2  -8 -11 3649.41 316.405   2
  -2  -8 -10 5247.52 353.124   2
  -2  -8  -9 343.550 122.312   2
  -2  -8  -8 15988.6 528.329   2
  -2  -8  -7 30.2448 87.7694   2
  -2  -8  -6 11131.3 375.764   2
  -2  -8  -5 105.989 70.6138   2
  -2  -8  -4 15739.5 357.800   2
  -2  -8  -3 4993.08 175.668   2
  -2  -8  -2 45800.5 765.925   1
  -2  -8  -2 44686.6 418.940   2
  -2  -8  -1 1010.17 43.0467   2
  -2  -8  -1 1042.58 133.875   1
  -2  -8   0 90612.7 1024.57   1
  -2  -8   1 44388.9 712.443   1
  -2  -8   2 61762.6 829.525   1
  -2  -8   3 12777.6 390.100   1
  -2  -8   4 1193.09 142.932   1
  -2  -8   7 1478.00 144.153   5
  -2  -8   8 7870.61 318.549   5
  -2  -8   9 4648.22 250.927   5
  -2  -8  10 3939.24 242.029   5
  -2  -8  11 294.548 101.354   5
  -2 -10 -15 52.9852 117.328   2
  -2 -10 -14 1533.38 256.848   2
  -2  10 -14 1575.74 294.823   2
  -2  10 -13 593.177 226.368   2
  -2 -10 -13 27.7824 118.357   2
  -2 -10 -12 1599.90 229.670   2
  -2 -10 -11-76.0431 120.614   2
  -2 -10 -10 1349.46 185.085   2
  -2 -10  -9 915.215 153.728   2
  -2 -10  -8 4254.87 275.437   2
  -2 -10  -7 1406.48 150.824   2
  -2 -10  -6 4866.70 245.629   2
  -2 -10  -5 1909.44 143.279   2
  -2 -10  -4 29061.4 471.402   2
  -2  10  -3 1204.05 74.5623   4
  -2 -10  -3 1213.62 88.3429   2
  -2 -10  -2 14173.6 465.881   1
  -2 -10  -2 14762.1 221.505   2
  -2 -10  -1 538.289 145.517   1
  -2 -10   0 18316.1 512.068   1
  -2 -10   1 1690.70 183.937   1
  -2 -10   2 6016.49 302.348   1
  -2 -10   3 1997.27 198.877   1
  -2 -10   4 10046.6 396.087   1
  -2 -10   5 175.450 105.987   1
  -2 -10   6 9145.46 395.002   1
  -2 -10   7-24.7149 87.4129   5
  -2 -10   8 1744.21 176.154   5
  -2 -10   9-4.10843 85.6447   5
  -2 -10  10 29.1612 78.5980   5
  -2 -10  11 197.784 107.527   5
  -2 -10  12 5059.94 312.035   5
  -2  12 -14 1788.74 292.827   2
  -2  12 -13 237.991 158.470   2
  -2  12 -12 2784.90 346.974   2
  -2 -12 -12 2394.45 269.547   2
  -2 -12 -11 7.40474 79.1554   2
  -2 -12 -10 2257.09 235.258   2
  -2 -12  -9 766.528 136.927   2
  -2 -12  -8 3906.78 256.482   2
  -2 -12  -7 475.236 104.000   2
  -2 -12  -6 22048.6 506.505   2
  -2 -12  -5 2959.59 169.808   2
  -2 -12  -4 18165.0 361.315   2
  -2 -12  -3 1096.96 80.8839   2
  -2 -12  -2 20302.5 604.584   1
  -2 -12  -1 388.608 152.126   1
  -2 -12   0 13043.5 477.804   1
  -2 -12   1 1915.35 222.157   1
  -2 -12   2 11111.6 445.943   1
  -2 -12   3 5051.42 314.376   1
  -2 -12   4 25800.6 662.069   1
  -2 -12   5 3396.12 274.148   1
  -2 -12   6 14653.5 530.721   1
  -2 -12   7 2966.09 265.523   1
  -2 -12   8 433.620 128.156   1
  -2 -12   8 680.279 150.305   5
  -2 -12   9 601.840 137.112   5
  -2 -12  10 4741.28 311.302   5
  -2 -12  11 2118.20 225.529   5
  -2 -12  12 5574.31 352.099   5
  -2  14 -14 346.421 201.476   2
  -2  14 -13 2020.98 311.577   2
  -2  14 -12 1856.12 290.596   2
  -2 -14  -2 6475.82 378.837   1
  -2 -14  -1 5268.70 348.980   1
  -2 -14   0 17553.2 603.059   1
  -2 -14   1-107.627 145.174   1
  -2 -14   2 7165.33 394.127   1
  -2 -14   3 1279.44 204.144   1
  -2 -14   4 1595.16 225.538   1
  -2 -14   5 8885.09 444.967   1
  -2 -14   6 753.184 172.402   1
  -2 -14   7 202.557 139.102   1
  -2 -14   8 4662.70 321.570   5
  -2 -14   8 5002.00 355.369   1
  -2 -14   9 1021.36 202.833   1
  -2 -14   9 771.121 155.102   5
  -2 -14  10 10220.4 533.862   1
  -2 -14  10 10190.2 479.255   5
  -2 -14  11 309.309 141.916   5
  -2 -14  11 194.279 137.494   1
  -2 -14  12 1311.74 198.663   5
  -2 -14  12 881.877 188.646   1
  -2 -14  13-44.8193 182.183   1
  -2 -14  14 77.5332 184.283   1
  -2 -14  15 422.428 188.972   1
  -2  16 -13 547.025 191.514   2
  -2  16 -12 734.011 201.926   2
  -2 -16  -2 3118.64 290.176   1
  -2 -16  -1 7671.50 434.785   1
  -2 -16   0 8663.35 454.889   1
  -2 -16   1-50.1619 143.075   1
  -2 -16   2 6464.84 412.020   1
  -2 -16   3 155.387 158.495   1
  -2 -16   4 14001.5 579.876   1
  -2 -16   5 177.467 135.313   1
  -2 -16   6 4575.92 362.476   1
  -2 -16   7 1600.53 247.515   1
  -2 -16   8 7090.40 452.125   1
  -2 -16   8 7563.11 431.866   5
  -2 -16   9 18.6300 90.7956   5
  -2 -16   9 124.476 129.831   1
  -2 -16  10 3069.83 290.894   5
  -2 -16  10 2747.95 315.168   1
  -2 -16  11 140.387 156.406   1
  -2 -16  11 97.0799 105.824   5
  -2 -16  12 869.980 189.853   5
  -2 -16  12 855.942 207.734   1
  -2 -16  13 136.946 148.441   1
  -2 -16  14 1019.35 242.261   1
  -2 -18  -2 613.312 174.358   1
  -2 -18  -1 845.022 192.827   1
  -2 -18   0 478.594 178.433   1
  -2 -18   1 57.8529 149.053   1
  -2 -18   2 6270.11 418.624   1
  -2 -18   3 188.072 145.033   1
  -2 -18   4 12231.5 575.687   1
  -2 -18   5 1048.19 225.903   1
  -2 -18   6 2789.63 306.853   1
  -2 -18   7 2925.91 324.469   1
  -2 -18   8 485.643 199.758   1
  -2 -18   8 131.681 137.133   5
  -2 -18   9 148.987 116.665   5
  -2 -18   9 299.519 186.439   1
  -2 -18  10 23.0770 117.656   5
  -2 -18  10 303.358 192.109   1
  -2 -18  11 214.697 151.347   1
  -2 -18  11 210.749 138.359   5
  -2 -18  12 504.550 168.533   5
  -2 -18  12 563.042 222.681   1
  -2 -18  13 181.716 185.082   1
  -2 -20  -2 8974.83 534.998   1
  -2 -20  -1 194.063 159.781   1
  -2 -20   0 1690.19 260.979   1
  -2 -20   1 1843.13 279.679   1
  -2 -20   2 9548.32 551.601   1
  -2 -20   3 175.149 177.622   1
  -2 -20   4 7239.94 493.585   1
  -2 -20   5 54.3870 157.891   1
  -2 -20   6 5272.09 435.293   1
  -2 -20   7 149.227 121.783   5
  -2 -20   7 168.436 170.861   1
  -2 -20   8 5126.53 417.393   5
  -2 -20   8 5212.84 434.763   1
  -2 -20   9 337.702 192.503   1
  -2 -20   9 102.372 123.380   5
  -2 -20  10 3097.93 335.091   5
  -2 -20  10 2844.66 350.536   1
  -2 -20  11 348.774 192.611   1
  -2 -20  11 201.358 175.269   5
  -2 -20  12 501.721 178.990   5
  -2 -20  12 582.505 202.703   1
  -2 -22  -1-25.6222 175.184   1
  -2 -22   0 1844.67 287.246   1
  -2 -22   1 685.800 222.156   1
  -2 -22   2 4609.36 420.285   1
  -2 -22   3 202.958 175.377   1
  -2 -22   4 3108.80 358.688   1
  -2 -22   5 1.13975 157.199   1
  -2 -22   6 1403.71 249.375   1
  -2 -22   7 172.191 173.540   5
  -2 -22   7 399.830 181.976   1
  -2 -22   8 3623.10 407.078   1
  -2 -22   8 3059.68 344.254   5
  -2 -22   9-324.515 188.810   1
  -2 -22   9 171.628 166.658   5
  -2 -22  10 1821.37 298.126   5
  -2 -22  10 1413.44 275.212   1
  -2 -22  11-62.7738 157.741   5
  -2 -22  11 135.266 197.251   1
  -2 -24  -1 137.750 141.053   1
  -2 -24   0 1404.32 268.744   1
  -2 -24   1 231.957 181.905   1
  -2 -24   2 2830.35 354.625   1
  -2 -24   3 88.1284 169.033   1
  -2 -24   4 816.516 241.929   1
  -2 -24   5 581.175 234.840   1
  -2 -24   6 553.003 236.698   1
  -2 -24   7 482.161 190.028   5
  -2 -24   7 287.783 202.960   1
  -2 -24   8 1365.07 283.013   1
  -2 -24   8 1332.09 251.935   5
  -2 -24   9 114.686 177.678   5
  -2 -24   9 98.6322 168.164   1
  -2 -26   0 672.922 216.435   1
  -2 -26   1 88.2443 203.232   1
  -2 -26   2 899.048 229.696   1
  -2 -26   3 201.685 208.125   1
  -2 -26   4 1325.97 305.458   1
  -2 -26   5-103.910 205.695   1
  -2 -26   6 973.559 252.703   1
  -1  -1 -16-40.6285 122.404   2
  -1   1 -16-63.8146 172.527   2
  -1  -1 -15 2056.98 294.191   2
  -1   1 -15 2389.83 318.060   2
  -1  -1 -14 720.922 218.219   2
  -1   1 -14 1269.36 266.490   2
  -1  -1 -13 3821.44 370.236   2
  -1   1 -13 3793.96 366.742   2
  -1  -1 -12 578.702 181.330   2
  -1   1 -12 444.592 173.975   2
  -1  -1 -11 9596.91 499.541   2
  -1   1 -11 8850.50 492.686   2
  -1  -1 -10 5375.58 362.139   2
  -1   1 -10 5770.11 381.324   2
  -1  -1  -9 20893.4 644.086   2
  -1  -1  -8 4430.91 299.433   2
  -1  -1   3 28517.4 248.904   5
  -1   1   4 15864.3 191.053   5
  -1  -1   4 16168.4 221.077   5
  -1   1   5 64279.0 461.013   5
  -1  -1   5 63408.9 499.590   5
  -1   1   6 323.395 47.6896   5
  -1  -1   6 334.453 53.7253   5
  -1   1   7 432.565 57.9939   5
  -1  -1   7 329.222 56.7255   5
  -1  -1   8 5439.23 200.881   5
  -1   1   8 5458.89 189.118   5
  -1   1   9 4230.18 183.454   5
  -1  -1   9 4425.69 194.554   5
  -1   1  10 10675.3 303.055   5
  -1  -1  10 10823.2 319.629   5
  -1  -1  11 4944.34 226.998   5
  -1  -3 -16 60.5622 159.960   2
  -1   3 -16 105.642 128.984   2
  -1  -3 -15 2387.08 308.744   2
  -1   3 -15 2647.51 353.237   2
  -1  -3 -14 1019.66 215.891   2
  -1   3 -14 997.927 232.649   2
  -1   3 -13 5283.56 421.160   2
  -1  -3 -13 5829.44 436.461   2
  -1  -3 -12 147.427 137.863   2
  -1   3 -12 232.005 162.578   2
  -1  -3 -11 3761.50 318.212   2
  -1   3 -11 4348.65 362.251   2
  -1   3 -10 503.578 183.445   2
  -1  -3 -10 186.648 141.118   2
  -1  -3  -9 916.579 174.636   2
  -1  -3  -8 890.786 177.795   2
  -1  -3  -7 18070.3 516.523   2
  -1  -3  -6 11092.3 372.800   2
  -1   3  -1 10.5487 10.0641   4
  -1  -3  -1 50497.2 498.937   1
  -1   3   3 46035.9 356.556   3
  -1  -3   4 3046.17 92.6902   4
  -1  -3   4 2982.72 124.925   5
  -1  -3   5 64153.5 593.995   5
  -1  -3   6 2030.07 120.063   5
  -1  -3   7 46863.6 589.709   5
  -1  -3   8 2863.51 162.943   5
  -1  -3   9 109.019 66.5816   5
  -1  -3  10 54.1027 64.9929   5
  -1  -3  11 1623.81 147.629   5
  -1  -5 -16 559.961 181.646   2
  -1  -5 -15-6.80432 137.854   2
  -1   5 -15 124.793 178.432   2
  -1  -5 -14-35.8901 100.321   2
  -1   5 -14 205.664 131.933   2
  -1  -5 -13 2494.70 296.116   2
  -1   5 -13 2734.95 327.818   2
  -1  -5 -12 401.704 151.381   2
  -1   5 -12 469.140 176.192   2
  -1  -5 -11 6432.83 412.969   2
  -1   5 -11 6718.00 436.865   2
  -1  -5 -10 915.610 170.012   2
  -1  -5  -9 30.0664 102.167   2
  -1  -5  -8 6736.73 342.266   2
  -1  -5  -7 5144.81 285.116   2
  -1  -5  -6 3935.76 230.612   2
  -1  -5  -5 53149.0 723.978   2
  -1  -5  -4 11714.1 301.848   2
  -1  -5  -3 2385.87 125.302   2
  -1  -5  -2 2556.23 104.682   2
  -1   5  -2 2723.39 66.7662   4
  -1  -5  -1 4690.09 197.406   1
  -1  -5  -1 4629.53 94.9460   2
  -1  -5   0 7726.57 236.282   1
  -1  -5   1 131671. 926.789   1
  -1   5   1 124742. 715.254   2
  -1  -5   2 5259.74 194.332   1
  -1   5   4 60823.0 474.784   3
  -1  -5   5 12375.4 306.232   5
  -1  -5   6 3924.37 187.505   5
  -1  -5   7 18324.5 412.763   5
  -1  -5   8 4039.73 208.683   5
  -1  -5   9 827.451 115.216   5
  -1  -5  10 1455.78 144.886   5
  -1  -5  11 5253.39 267.339   5
  -1  -7 -16 423.085 180.381   2
  -1  -7 -15-100.288 107.344   2
  -1   7 -15 439.849 182.288   2
  -1  -7 -14 170.243 123.084   2
  -1   7 -14 148.193 178.655   2
  -1   7 -13 1146.70 249.964   2
  -1  -7 -13 954.744 193.675   2
  -1  -7 -12 186.925 115.852   2
  -1   7 -12 409.607 175.157   2
  -1   7 -11 2761.91 308.740   2
  -1  -7 -11 1775.68 222.556   2
  -1  -7 -10 432.130 126.155   2
  -1  -7  -9 779.705 148.634   2
  -1  -7  -8 4631.10 284.001   2
  -1  -7  -7 11608.5 413.130   2
  -1  -7  -6 82.7711 82.9107   2
  -1  -7  -5 1103.95 117.661   2
  -1  -7  -4 34549.3 514.322   2
  -1  -7  -3 13551.1 277.693   2
  -1  -7  -2 18252.1 263.925   2
  -1  -7  -2 18238.8 437.896   1
  -1  -7  -1 11610.6 149.722   2
  -1  -7  -1 11428.8 337.262   1
  -1  -7   0 246.870 91.0883   1
  -1  -7   1 9193.87 294.563   1
  -1  -7   2 15107.1 370.480   1
  -1  -7   3 1150.59 114.374   1
  -1  -7   6 63.5768 62.6800   5
  -1  -7   7 5183.91 249.121   5
  -1  -7   8 2000.51 170.649   5
  -1  -7   9 1342.31 152.649   5
  -1  -7  10-1.18657 73.6647   5
  -1  -7  11 7495.36 345.009   5
  -1  -7  12 1358.71 169.184   5
  -1  -9 -15 421.819 178.965   2
  -1   9 -15 197.756 181.388   2
  -1  -9 -14 447.522 165.701   2
  -1   9 -14 635.401 194.822   2
  -1  -9 -13 2971.51 314.201   2
  -1   9 -13 3316.37 365.803   2
  -1  -9 -12 226.293 129.776   2
  -1   9 -12 957.241 220.770   2
  -1  -9 -11 2536.12 257.769   2
  -1   9 -11 2800.07 303.352   2
  -1  -9 -10 1545.75 194.367   2
  -1  -9  -9 10174.1 442.294   2
  -1  -9  -8 1538.07 170.836   2
  -1  -9  -7 20681.9 538.561   2
  -1  -9  -6-106.947 89.4869   2
  -1  -9  -5 19881.1 436.584   2
  -1  -9  -4 14394.9 329.055   2
  -1  -9  -3 45758.1 506.587   2
  -1  -9  -2 21.2872 27.5064   2
  -1  -9  -2 87.5311 94.8419   1
  -1  -9  -1 72472.5 934.100   1
  -1  -9   0 9058.41 332.607   1
  -1  -9   1 9977.94 350.504   1
  -1  -9   2 4143.14 233.212   1
  -1  -9   3 16262.8 445.272   1
  -1  -9   4 7026.91 300.664   1
  -1  -9   5 12971.5 418.992   1
  -1  -9   6 389.598 98.8951   5
  -1  -9   7 35031.4 694.461   5
  -1  -9   8 9440.77 376.163   5
  -1  -9   9 17056.1 517.383   5
  -1  -9  10 841.816 138.908   5
  -1  -9  11 12865.6 477.183   5
  -1  -9  12 164.292 103.358   5
  -1 -11 -15 986.209 219.565   2
  -1  11 -15 827.974 216.260   2
  -1 -11 -14 143.227 125.183   2
  -1  11 -14 102.697 131.506   2
  -1  11 -13 1300.16 256.067   2
  -1 -11 -13 1001.00 207.244   2
  -1  11 -12 419.385 182.173   2
  -1 -11 -12 158.169 115.480   2
  -1 -11 -11 1575.89 208.661   2
  -1  11 -11 1668.65 246.330   2
  -1 -11 -10 246.335 120.035   2
  -1 -11  -9 9958.22 432.328   2
  -1 -11  -8 2691.09 219.603   2
  -1 -11  -7 25722.6 596.059   2
  -1 -11  -6 415.068 94.3159   2
  -1 -11  -5 24993.8 484.056   2
  -1 -11  -4 464.802 69.6171   2
  -1  11  -4 520.222 35.4366   4
  -1 -11  -3 26972.2 383.061   2
  -1 -11  -2 5120.26 294.176   1
  -1 -11  -1 52846.3 880.557   1
  -1 -11   0 19014.1 532.755   1
  -1 -11   1 31952.3 677.916   1
  -1 -11   2 3249.50 234.051   1
  -1 -11   3 13215.0 445.341   1
  -1 -11   4 3062.88 232.842   1
  -1 -11   5 16227.1 510.935   1
  -1 -11   6 608.002 130.009   5
  -1 -11   6 317.775 110.128   1
  -1 -11   7 34907.8 752.116   5
  -1 -11   7 34487.0 794.608   1
  -1 -11   8 6779.65 353.213   5
  -1 -11   9 18709.9 584.021   5
  -1 -11  10 3107.13 258.994   5
  -1 -11  11 8648.23 425.524   5
  -1 -11  12 2549.91 250.758   5
  -1  13 -14 415.526 202.394   2
  -1  13 -13 544.356 192.035   2
  -1  13 -12 576.820 214.472   2
  -1  13 -11 2743.86 301.540   2
  -1 -13 -11 2331.26 245.000   2
  -1 -13 -10 610.083 132.936   2
  -1 -13  -9 1099.29 154.384   2
  -1 -13  -8 443.766 101.102   2
  -1 -13  -7 2703.93 197.062   2
  -1 -13  -6 4508.86 227.149   2
  -1 -13  -5 18417.1 413.150   2
  -1 -13  -4 68.8008 50.8651   2
  -1 -13  -2 9731.64 432.125   1
  -1 -13  -1 2917.87 252.791   1
  -1 -13   0-68.9145 143.380   1
  -1 -13   1 11778.3 463.139   1
  -1 -13   2 6962.95 365.752   1
  -1 -13   3 12446.2 474.610   1
  -1 -13   4 769.669 169.726   1
  -1 -13   5 9620.91 431.338   1
  -1 -13   6 179.625 116.590   1
  -1 -13   7 4107.15 306.436   1
  -1 -13   7 4106.65 294.336   5
  -1 -13   8 960.029 165.461   5
  -1 -13   8 937.054 174.377   1
  -1 -13   9 11962.0 542.553   1
  -1 -13   9 11830.1 499.970   5
  -1 -13  10 769.590 166.129   5
  -1 -13  11 2138.35 238.815   5
  -1 -13  12 145.194 121.412   5
  -1  15 -14 930.816 250.737   2
  -1  15 -13 724.510 204.051   2
  -1  15 -12 236.103 159.894   2
  -1  15 -11 3905.80 361.069   2
  -1 -15  -2 1613.51 199.154   1
  -1 -15  -1 14535.1 552.994   1
  -1 -15   0 504.241 169.396   1
  -1 -15   1 4623.69 332.231   1
  -1 -15   2 500.815 168.927   1
  -1 -15   3 2238.77 252.364   1
  -1 -15   4 753.244 170.921   1
  -1 -15   5 2208.33 261.365   1
  -1 -15   6 2570.76 262.705   1
  -1 -15   7 710.516 165.964   5
  -1 -15   7 851.314 180.728   1
  -1 -15   8 318.341 158.100   1
  -1 -15   8 318.215 133.655   5
  -1 -15   9 4993.91 356.837   5
  -1 -15   9 5245.70 384.370   1
  -1 -15  10-1.32720 145.781   1
  -1 -15  10 5.43198 91.8374   5
  -1 -15  11 1700.06 243.239   1
  -1 -15  11 1903.58 246.574   5
  -1 -15  12-412.268 219.441   1
  -1 -15  12 118.651 129.534   5
  -1 -15  13-207.616 182.100   1
  -1 -15  14 1138.85 253.277   1
  -1  17 -11 1580.11 248.060   2
  -1  17 -10 1067.47 211.424   2
  -1 -17  -2 1504.06 218.031   1
  -1 -17  -1 4131.63 328.209   1
  -1 -17   0 212.649 146.918   1
  -1 -17   1 7558.99 425.522   1
  -1 -17   2 135.206 145.818   1
  -1 -17   3 15381.6 609.934   1
  -1 -17   4 301.644 168.605   1
  -1 -17   5 3003.69 302.787   1
  -1 -17   6 4435.28 357.591   1
  -1 -17   7 120.395 131.655   5
  -1 -17   7 424.334 174.644   1
  -1 -17   8 447.103 175.667   1
  -1 -17   8 320.922 137.088   5
  -1 -17   9 864.859 205.140   1
  -1 -17   9 1170.01 213.716   5
  -1 -17  10 105.861 148.175   5
  -1 -17  10 18.6104 129.748   1
  -1 -17  11 1817.53 249.585   5
  -1 -17  11 1166.53 243.576   1
  -1 -17  12-16.1061 125.930   5
  -1 -17  12 169.865 180.824   1
  -1 -17  13 571.250 216.133   1
  -1 -17  14-69.4358 142.838   1
  -1 -19  -2 1907.09 245.453   1
  -1 -19  -1 4722.94 364.996   1
  -1 -19   0 87.6756 154.264   1
  -1 -19   1 6366.41 421.987   1
  -1 -19   2 1604.28 241.378   1
  -1 -19   3 5066.68 395.300   1
  -1 -19   4 73.2421 123.746   1
  -1 -19   5 7300.59 466.432   1
  -1 -19   6-26.0760 147.828   1
  -1 -19   6-74.9021 118.003   5
  -1 -19   7 3438.10 343.012   1
  -1 -19   7 3246.91 323.983   5
  -1 -19   8 297.700 158.638   5
  -1 -19   8 666.867 209.290   1
  -1 -19   9 1367.47 244.931   5
  -1 -19   9 1357.58 244.785   1
  -1 -19  10 509.628 184.836   1
  -1 -19  10 173.550 136.048   5
  -1 -19  11 729.428 214.809   1
  -1 -19  11 661.761 193.267   5
  -1 -19  12-258.098 144.639   1
  -1 -19  12 212.021 161.711   5
  -1 -19  13 1413.10 275.716   1
  -1 -21  -1 2531.89 288.473   1
  -1 -21   0 748.241 193.704   1
  -1 -21   1 3597.13 344.814   1
  -1 -21   2 984.971 230.348   1
  -1 -21   3 5215.63 417.891   1
  -1 -21   4 268.668 169.064   1
  -1 -21   5 1913.97 280.493   1
  -1 -21   6 322.005 186.142   1
  -1 -21   6 201.287 148.801   5
  -1 -21   7 2235.47 309.180   1
  -1 -21   7 2859.48 331.130   5
  -1 -21   8 213.902 187.512   5
  -1 -21   8 27.9595 164.654   1
  -1 -21   9 2281.89 300.995   5
  -1 -21   9 1918.55 301.147   1
  -1 -21  10 86.9920 134.361   5
  -1 -21  10 427.459 222.838   1
  -1 -21  11 699.165 234.048   1
  -1 -21  11 942.911 213.589   5
  -1 -21  12 31.8920 112.110   5
  -1 -23  -1 1316.97 234.888   1
  -1 -23   0 72.6654 125.422   1
  -1 -23   1 2449.77 304.743   1
  -1 -23   2 123.260 159.478   1
  -1 -23   3 7835.17 532.757   1
  -1 -23   4 446.237 203.779   1
  -1 -23   5 1818.68 282.807   1
  -1 -23   6 590.660 214.346   5
  -1 -23   6 277.039 162.693   1
  -1 -23   7 1253.21 264.561   5
  -1 -23   7 1279.35 258.950   1
  -1 -23   8 247.966 164.267   5
  -1 -23   8 44.9099 148.610   1
  -1 -23   9 615.880 228.809   1
  -1 -23   9 884.468 232.489   5
  -1 -23  10 85.1739 157.377   5
  -1 -25   0 8.73626 144.558   1
  -1 -25   1 732.998 205.647   1
  -1 -25   2 392.784 209.886   1
  -1 -25   3 1720.75 274.624   1
  -1 -25   4 117.655 188.468   1
  -1 -25   5 716.278 250.492   1
  -1 -25   5 384.873 173.997   5
  -1 -25   6 348.141 199.725   1
  -1 -25   6 263.309 178.631   5
  -1 -25   7 535.461 209.142   1
  -1 -27   0-153.952 203.584   1
  -1 -27   1 350.088 180.619   1
  -1 -27   2 31.6451 155.379   1
  -1 -27   3 1320.66 293.616   1
  -1 -27   4 125.460 181.903   1
   0   0 -16 479.355 180.112   2
   0   0 -15-14.6000 147.753   2
   0   0 -14 1405.19 247.854   2
   0   0 -13 350.392 165.836   2
   0   0 -12 31674.1 935.734   2
   0   0 -11-47.1822 122.210   2
   0   0 -10 27560.5 768.950   2
   0   0  -9 130.253 135.658   2
   0   0  -8 26668.5 665.466   2
   0   0  -7 329.245 119.465   2
   0   0  -6 89793.8 1016.50   2
   0   0  -3 49.5503 28.8378   5
   0   0   3-15.8323 29.9698   5
   0   0   4 11496.6 222.195   5
   0   0   5-0.26992 38.8583   5
   0   0   6 89394.7 756.357   5
   0   0   7 49.4238 55.3916   5
   0   0   8 27691.1 493.615   5
   0   0   9 61.9324 72.5625   5
   0   0  10 26590.4 548.153   5
   0   0  11 83.2960 69.0846   5
   0  -2 -16 1084.75 236.025   2
   0   2 -16 1062.03 230.898   2
   0  -2 -15-118.119 163.674   2
   0   2 -15-60.2652 166.913   2
   0  -2 -14 1940.56 276.702   2
   0   2 -14 2244.17 309.576   2
   0  -2 -13-5.30737 135.222   2
   0   2 -13 157.473 148.486   2
   0  -2 -12 5063.73 385.464   2
   0   2 -12 4695.80 378.940   2
   0  -2 -11 2213.08 251.837   2
   0   2 -11 2714.44 281.518   2
   0  -2 -10 2889.96 271.822   2
   0   2 -10 3548.07 302.284   2
   0  -2  -9 286.110 129.653   2
   0   2  -9 565.585 161.550   2
   0  -2  -8 320.799 137.284   2
   0   2  -8 600.477 165.197   2
   0  -2  -7 3528.93 236.318   2
   0  -2  -6 32732.4 614.566   2
   0  -2  -5 36248.2 581.426   2
   0  -2  -4 29715.4 470.319   2
   0  -2  -3 913.598 90.6716   2
   0  -2  -3 734.409 58.1668   5
   0  -2  -2 43111.6 394.523   2
   0  -2   2 42961.3 376.851   5
   0  -2   3 734.390 67.1905   5
   0  -2   4 28619.6 386.555   5
   0   2   5 35032.7 433.953   5
   0  -2   5 35673.2 466.528   5
   0   2   6 32032.7 452.485   5
   0  -2   6 31948.7 480.094   5
   0   2   7 3273.27 160.692   5
   0  -2   7 3207.12 168.798   5
   0  -2   8 171.473 69.1369   5
   0   2   8 171.874 65.0414   5
   0  -2   9 261.005 85.5623   5
   0  -2  10 2923.32 193.625   5
   0  -2  11 2464.55 189.905   5
   0  -4 -16 435.782 177.294   2
   0   4 -16 365.404 190.262   2
   0  -4 -15-131.466 135.232   2
   0   4 -15-19.1179 177.343   2
   0   4 -14 3253.71 361.461   2
   0  -4 -14 3240.73 335.922   2
   0  -4 -13 409.157 132.792   2
   0   4 -13 405.279 167.505   2
   0   4 -12 2848.70 300.337   2
   0  -4 -12 2760.44 284.432   2
   0   4 -11 245.825 144.186   2
   0  -4 -11-105.957 112.359   2
   0  -4 -10 2936.93 261.295   2
   0   4 -10 3144.40 291.214   2
   0   4  -9 201.165 146.938   2
   0  -4  -9 52.9252 108.038   2
   0  -4  -8 3711.12 259.200   2
   0  -4  -7 1515.07 161.301   2
   0  -4  -6 17662.0 453.105   2
   0  -4  -5 29870.4 531.593   2
   0  -4  -4 32392.6 497.694   2
   0  -4  -3 12630.1 266.768   2
   0  -4  -2 17543.3 254.010   2
   0  -4  -1 56448.0 534.349   1
   0  -4  -1 55730.2 346.682   2
   0  -4   0 33273.2 392.665   1
   0  -4   1 55468.6 496.371   1
   0   4   1 56218.2 350.841   2
   0   4   2 17113.7 254.088   2
   0  -4   3 12164.1 271.345   5
   0  -4   4 32128.0 464.116   5
   0  -4   5 28638.0 471.245   5
   0  -4   6 17291.3 393.246   5
   0  -4   7 1498.58 132.597   5
   0  -4   8 3349.86 204.833   5
   0  -4   9 141.308 80.0560   5
   0  -4  10 2603.33 192.004   5
   0  -4  11 65.3946 86.3863   5
   0  -4  12 2656.65 215.488   5
   0  -6 -16 111.305 169.451   2
   0   6 -16-319.307 197.019   2
   0  -6 -15 371.798 150.609   2
   0   6 -15 57.7668 149.407   2
   0  -6 -14-115.094 158.228   2
   0   6 -14-65.6133 156.065   2
   0  -6 -13 434.033 141.673   2
   0   6 -13 651.569 170.966   2
   0  -6 -12 3473.20 307.180   2
   0   6 -12 3410.93 328.428   2
   0  -6 -11 688.996 147.629   2
   0   6 -11 804.284 182.515   2
   0   6 -10 6658.67 404.511   2
   0  -6 -10 6565.82 376.145   2
   0  -6  -9 1248.64 167.301   2
   0  -6  -8 16760.7 519.289   2
   0  -6  -7 4284.35 245.244   2
   0  -6  -6-46.2248 83.1036   2
   0  -6  -5 3089.21 171.880   2
   0  -6  -4 14989.7 332.384   2
   0  -6  -3 26285.7 384.593   2
   0  -6  -2 12329.6 222.240   2
   0  -6  -1 2707.55 156.685   1
   0  -6   0 700.819 102.749   1
   0   6   1 2901.02 89.9661   2
   0  -6   1 2651.32 154.225   1
   0  -6   2 12824.8 304.645   1
   0  -6   4 14440.2 359.185   5
   0   6   5 3014.92 77.0688   3
   0  -6   5 2949.27 174.471   5
   0  -6   6 110.285 76.3559   5
   0  -6   7 4453.93 233.702   5
   0  -6   8 16736.2 462.585   5
   0  -6   9 1174.14 144.753   5
   0  -6  10 6637.95 319.228   5
   0  -6  11 909.340 139.425   5
   0  -6  12 3387.32 249.750   5
   0  -8 -16 1157.43 255.946   2
   0   8 -16 858.360 263.458   2
   0   8 -15-217.184 153.221   2
   0  -8 -15 263.994 163.070   2
   0  -8 -14 1417.17 231.987   2
   0   8 -14 1594.78 265.864   2
   0  -8 -13 261.589 150.253   2
   0   8 -13 205.946 157.197   2
   0   8 -12 4651.02 382.805   2
   0  -8 -12 4744.14 363.711   2
   0  -8 -11-123.211 123.352   2
   0   8 -11 182.265 149.520   2
   0  -8 -10 1026.02 153.449   2
   0   8 -10 1694.16 228.752   2
   0  -8  -9 174.010 79.7012   2
   0  -8  -8 18744.5 545.373   2
   0  -8  -7 661.626 112.885   2
   0  -8  -6 40734.1 680.295   2
   0  -8  -5 2894.66 171.189   2
   0  -8  -4 1475.98 112.022   2
   0  -8  -3 3944.55 152.730   2
   0  -8  -2 13246.5 377.094   1
   0  -8  -2 13537.5 245.739   2
   0  -8  -1 874.052 112.345   1
   0  -8   0 60322.9 757.119   1
   0   8   1 705.197 52.8041   2
   0  -8   1 747.036 105.486   1
   0  -8   2 13503.6 362.390   1
   0  -8   3 3895.33 201.815   1
   0  -8   5 2891.08 193.815   5
   0  -8   6 38318.2 694.869   5
   0   8   6 40219.7 330.637   3
   0  -8   7 902.030 132.733   5
   0  -8   8 19020.3 531.704   5
   0  -8   9 213.483 95.9588   5
   0  -8  10 1418.94 170.612   5
   0  -8  11-114.052 77.1663   5
   0  -8  12 4316.08 297.891   5
   0 -10 -16 1207.34 250.529   2
   0 -10 -15 138.125 122.550   2
   0  10 -15 26.7177 107.999   2
   0  10 -14 1539.08 276.772   2
   0 -10 -14 1367.68 233.293   2
   0 -10 -13 126.162 106.471   2
   0  10 -13 155.278 167.827   2
   0  10 -12 3977.27 356.248   2
   0 -10 -12 3839.42 327.793   2
   0 -10 -11 36.4039 103.186   2
   0  10 -11 460.489 173.924   2
   0  10 -10 6214.18 393.689   2
   0 -10 -10 6078.23 361.639   2
   0 -10  -9 439.825 114.097   2
   0 -10  -8 7795.03 353.539   2
   0 -10  -7 3091.12 214.913   2
   0 -10  -6 27640.4 565.401   2
   0 -10  -5-27.5088 55.9848   2
   0 -10  -4 7035.88 233.505   2
   0 -10  -3 970.190 83.6419   2
   0 -10  -2 18775.1 492.104   1
   0 -10  -1 1301.22 148.034   1
   0 -10   0 21677.2 513.117   1
   0  10   0 20213.2 286.968   2
   0 -10   1 1201.10 148.464   1
   0 -10   2 19013.1 477.427   1
   0 -10   3 1178.07 144.768   1
   0 -10   4 6856.86 300.614   1
   0 -10   5 1.38149 89.0198   5
   0 -10   5-141.281 117.985   1
   0 -10   6 27328.9 645.182   5
   0 -10   7 2884.70 231.392   5
   0 -10   8 7795.65 366.123   5
   0 -10   9 371.062 125.571   5
   0 -10  10 6580.36 363.524   5
   0 -10  11-94.7281 99.8904   5
   0 -10  12 3623.17 289.691   5
   0  12 -15 357.809 170.792   2
   0 -12 -14 824.323 188.101   2
   0  12 -14 1310.72 250.795   2
   0 -12 -13 474.736 157.963   2
   0  12 -13 361.686 178.154   2
   0 -12 -12 1285.02 195.771   2
   0  12 -12 2096.00 285.297   2
   0 -12 -11 790.354 153.343   2
   0  12 -11 1274.67 217.081   2
   0 -12 -10 1040.74 166.328   2
   0  12 -10 1072.99 207.641   2
   0 -12  -9 312.551 110.662   2
   0 -12  -8 3462.98 240.100   2
   0 -12  -7 1037.64 133.383   2
   0 -12  -6 20793.7 489.261   2
   0 -12  -5 1224.48 115.334   2
   0 -12  -4 27521.4 466.415   2
   0 -12  -2 582.712 141.777   1
   0 -12  -1 5816.09 311.988   1
   0 -12   0 218.070 125.681   1
   0 -12   1 5649.97 303.191   1
   0 -12   2 679.811 137.505   1
   0 -12   3 4230.32 272.155   1
   0 -12   4 27719.3 655.627   1
   0 -12   5 1201.00 173.676   1
   0 -12   5 1367.19 178.289   5
   0 -12   6 19723.0 588.892   1
   0 -12   6 19306.1 586.747   5
   0 -12   7 1035.06 162.260   5
   0 -12   7 587.625 129.004   1
   0 -12   8 3257.45 268.954   5
   0 -12   9 369.356 118.075   5
   0 -12  10 839.416 162.719   5
   0 -12  11 946.263 163.298   5
   0 -12  12 1394.05 200.764   5
   0  14 -15-99.9191 124.005   2
   0  14 -14 1657.36 270.957   2
   0  14 -13 773.471 214.099   2
   0  14 -12 2170.37 278.287   2
   0  14 -11 637.754 184.568   2
   0 -14 -10 3675.35 283.717   2
   0  14 -10 4329.75 344.990   2
   0 -14  -9 310.125 100.194   2
   0 -14  -8 5987.30 306.023   2
   0 -14  -7 2049.01 171.111   2
   0 -14  -6 15911.6 428.748   2
   0 -14  -5 98.9935 58.3591   2
   0 -14  -2 6775.52 357.108   1
   0 -14  -1 536.845 147.220   1
   0 -14   0 5910.75 338.864   1
   0 -14   1 769.144 179.342   1
   0 -14   2 6848.39 359.354   1
   0 -14   3 1200.62 183.517   1
   0 -14   4 28852.3 727.431   1
   0 -14   5 90.1961 120.070   5
   0 -14   5 64.8272 124.750   1
   0 -14   6 14962.3 559.817   5
   0 -14   6 15613.5 561.839   1
   0 -14   7 1986.15 225.756   1
   0 -14   7 2097.25 230.436   5
   0 -14   8 6098.82 377.591   5
   0 -14   8 6446.53 388.499   1
   0 -14   9 383.087 148.695   1
   0 -14   9 464.399 155.925   5
   0 -14  10 3778.59 328.971   1
   0 -14  10 3934.59 319.377   5
   0 -14  11 361.268 129.015   5
   0 -14  11 275.759 112.301   1
   0 -14  12 2129.92 268.713   5
   0 -14  12 1524.05 240.981   1
   0  16 -13 296.359 180.641   2
   0  16 -12 559.477 189.384   2
   0  16 -11 1016.25 200.015   2
   0  16 -10 4103.43 331.460   2
   0  16  -9 373.051 142.425   2
   0 -16  -2 4362.10 321.450   1
   0 -16  -1 1185.29 192.775   1
   0 -16   0 10413.5 479.621   1
   0 -16   1 892.778 180.967   1
   0 -16   2 3930.41 307.148   1
   0 -16   3 820.964 178.707   1
   0 -16   4 49.0269 128.565   1
   0 -16   5 77.9490 108.273   5
   0 -16   5 382.541 161.051   1
   0 -16   6 467.266 166.973   1
   0 -16   6 220.351 131.868   5
   0 -16   7 6861.57 410.610   1
   0 -16   7 7055.64 422.995   5
   0 -16   8 736.614 190.633   1
   0 -16   8 883.625 190.850   5
   0 -16   9 80.6037 121.000   1
   0 -16   9 42.3067 119.099   5
   0 -16  10 3637.81 337.244   1
   0 -16  10 4116.08 354.295   5
   0 -16  11 923.890 196.586   5
   0 -16  11 856.636 212.525   1
   0 -16  12 328.574 151.806   5
   0 -16  12 28.0793 124.619   1
   0 -16  13 231.488 163.965   1
   0 -16  14 35.4704 122.867   1
   0 -18  -2 9486.17 489.409   1
   0 -18  -1 1781.89 231.125   1
   0 -18   0 6764.26 404.491   1
   0 -18   1 1579.57 225.309   1
   0 -18   2 8814.75 469.239   1
   0 -18   3 153.016 143.020   1
   0 -18   4 7648.58 447.659   1
   0 -18   5-234.217 145.675   5
   0 -18   5-119.175 130.021   1
   0 -18   6 1976.61 253.960   1
   0 -18   6 2263.33 278.657   5
   0 -18   7-26.2712 110.268   5
   0 -18   7 154.712 143.823   1
   0 -18   8 2232.03 270.886   1
   0 -18   8 2190.53 272.163   5
   0 -18   9 221.123 134.208   1
   0 -18   9 184.510 123.481   5
   0 -18  10 1383.72 240.896   5
   0 -18  10 1152.91 238.588   1
   0 -18  11-29.7009 145.496   1
   0 -18  11 212.156 170.602   5
   0 -18  12 766.708 216.522   5
   0 -18  12 500.338 177.790   1
   0 -20  -1 199.795 125.925   1
   0 -20   0 2274.78 273.486   1
   0 -20   1 672.136 195.717   1
   0 -20   2 8169.35 479.694   1
   0 -20   3 321.458 167.109   1
   0 -20   4 8756.03 505.388   1
   0 -20   5 206.698 165.851   1
   0 -20   5 205.104 133.757   5
   0 -20   6 894.362 197.269   1
   0 -20   6 1200.99 227.161   5
   0 -20   7-37.6884 141.004   5
   0 -20   7 96.1782 149.467   1
   0 -20   8 1445.43 234.749   1
   0 -20   8 1635.91 257.338   5
   0 -20   9 468.063 220.752   1
   0 -20   9 46.5769 131.543   5
   0 -20  10 695.526 225.551   1
   0 -20  10 850.857 230.518   5
   0 -20  11-3.42772 146.775   5
   0 -20  12 533.408 198.165   5
   0 -22  -1 779.447 196.669   1
   0 -22   0 4738.99 387.082   1
   0 -22   1 877.703 197.095   1
   0 -22   2 9678.70 558.759   1
   0 -22   3 619.875 193.833   1
   0 -22   4 3279.31 347.344   1
   0 -22   5 134.694 147.820   1
   0 -22   5-90.7564 188.360   5
   0 -22   6 1117.73 225.468   1
   0 -22   6 1665.04 283.973   5
   0 -22   7 24.0261 124.631   5
   0 -22   7-241.040 166.861   1
   0 -22   8 3626.08 389.738   1
   0 -22   8 3731.32 400.019   5
   0 -22   9 102.181 140.959   5
   0 -22  10 3169.07 374.558   5
   0 -24  -1 183.742 145.727   1
   0 -24   0 596.624 177.406   1
   0 -24   1 31.6682 122.196   1
   0 -24   2 2717.57 335.411   1
   0 -24   3 243.891 190.923   1
   0 -24   4 1405.95 260.392   5
   0 -24   4 1000.29 231.734   1
   0 -24   5-145.119 150.603   1
   0 -24   5-12.9066 135.301   5
   0 -24   6 576.796 202.888   1
   0 -24   6 520.717 199.793   5
   0 -24   7 401.888 223.339   5
   0 -24   8 1294.69 261.671   5
   0 -26   0 472.711 198.166   1
   0 -26   1 63.0672 156.377   1
   0 -26   2 410.274 195.216   1
   0 -26   3 191.037 195.673   1
   0 -26   3 421.648 202.304   5
   0 -26   4 704.913 243.663   5
   1  -1 -16 195.681 127.005   2
   1   1 -16 141.948 134.116   2
   1  -1 -15 2852.51 333.972   2
   1   1 -15 2733.13 324.520   2
   1  -1 -14 128.189 124.561   2
   1   1 -14-12.2810 129.608   2
   1  -1 -13 6537.12 450.636   2
   1   1 -13 6576.18 452.033   2
   1   1 -12 5351.21 387.885   2
   1  -1 -12 5236.13 384.916   2
   1  -1 -11 4607.24 349.511   2
   1   1 -11 5118.29 359.078   2
   1   1 -10 10354.5 473.935   2
   1  -1 -10 10952.4 490.037   2
   1   1  -9 4462.01 299.519   2
   1  -1  -9 4708.60 304.422   2
   1  -1  -8 5168.87 297.920   2
   1   1  -8 5955.40 316.888   2
   1  -1  -7 693.861 126.472   2
   1   1  -7 506.120 119.992   2
   1  -1  -6 363.749 87.2342   2
   1   1  -6 281.197 93.1579   2
   1  -1  -5 64607.1 771.521   2
   1   1  -5 66174.9 769.339   2
   1  -1  -5 65052.8 462.527   5
   1  -1  -4 16232.5 340.995   2
   1  -1  -4 15776.6 189.527   5
   1   1  -4 15762.9 338.644   2
   1   1  -3 28360.0 385.272   2
   1  -1  -3 28722.7 392.137   2
   1   1   2 64995.0 505.080   5
   1  -1   2 64901.1 510.823   5
   1   1   3 2072.25 109.726   5
   1  -1   3 2019.94 111.856   5
   1  -1   4 7760.21 223.669   5
   1   1   4 7796.52 220.813   5
   1  -1   5 1434.01 113.156   5
   1   1   5 1587.12 111.813   5
   1  -1   6 901.602 103.982   5
   1   1   6 763.739 90.2158   5
   1   1   7 30967.2 541.664   5
   1  -1   7 29692.6 540.636   5
   1  -1   8 3746.71 213.948   5
   1   1   8 4005.02 215.883   5
   1   1   9 21417.6 504.342   5
   1  -1   9 21106.4 513.568   5
   1   1  10 4811.92 259.643   5
   1  -1  10 5144.58 273.772   5
   1   1  11 9190.38 364.067   5
   1  -1  11 8556.95 362.418   5
   1  -1  12 334.940 111.870   5
   1  -3 -16 764.142 217.760   2
   1   3 -16 673.793 196.759   2
   1  -3 -15 2198.49 288.725   2
   1   3 -15 2529.94 318.466   2
   1  -3 -14 117.371 101.204   2
   1   3 -14 30.8261 113.611   2
   1   3 -13 2702.09 305.540   2
   1  -3 -13 2759.38 287.935   2
   1  -3 -12 373.980 150.608   2
   1   3 -12 268.279 156.500   2
   1  -3 -11 1389.83 181.535   2
   1   3 -11 1529.29 217.640   2
   1  -3 -10 95.1525 105.625   2
   1   3 -10 89.6165 99.0838   2
   1  -3  -9-140.594 127.426   2
   1  -3  -9 55.1773 29.0939   3
   1   3  -8 2961.56 242.228   2
   1  -3  -8 2685.04 219.132   2
   1  -3  -8 2777.78 97.0295   3
   1  -3  -7 48173.9 804.408   2
   1   3  -7 48361.4 801.910   2
   1  -3  -7 48133.1 381.370   3
   1   3  -6 2085.58 175.372   2
   1  -3  -6 2090.06 81.0739   3
   1  -3  -6 1912.93 151.185   2
   1   3  -5 64962.0 769.000   2
   1  -3  -5 66105.7 776.795   2
   1  -3  -5 65860.7 424.097   3
   1  -3  -4 3000.52 102.115   5
   1   3  -4 2968.14 160.567   2
   1  -3  -4 2952.28 148.636   2
   1   3  -3 43487.4 471.748   2
   1  -3  -3 44347.7 495.380   2
   1   3  -2 200.758 33.2462   2
   1  -3  -2 220.814 40.0035   2
   1  -3   1 50871.2 471.862   5
   1  -3   2 33.0178 47.9439   5
   1  -3   3-1.97132 52.0027   5
   1  -3   4 6002.34 216.007   5
   1  -3   5 114512. 975.457   5
   1  -3   6 10828.9 324.379   5
   1  -3   7 17106.7 431.134   5
   1  -3   8 161.569 74.6056   5
   1  -3   9 774.028 114.442   5
   1  -3  10 77.4095 88.0927   5
   1  -3  11 3671.26 252.013   5
   1  -3  12 212.959 109.682   5
   1  -5 -16 481.456 189.893   2
   1   5 -16-99.0103 148.621   2
   1  -5 -15 142.728 134.227   2
   1   5 -15 292.336 159.283   2
   1  -5 -14 131.929 133.142   2
   1   5 -14 129.087 143.530   2
   1  -5 -13 1221.28 210.366   2
   1   5 -13 1958.84 262.656   2
   1  -5 -12 554.429 142.627   2
   1   5 -12 780.842 167.583   2
   1  -5 -11 5192.86 350.102   2
   1   5 -11 5257.98 369.906   2
   1  -5 -10 1575.19 192.449   2
   1   5 -10 1772.11 220.859   2
   1  -5  -9 846.188 139.524   2
   1   5  -9 971.053 172.291   2
   1  -5  -8 3616.30 253.845   2
   1   5  -8 3906.82 270.024   2
   1  -5  -7 18871.7 501.794   2
   1   5  -7 17871.8 504.143   2
   1   5  -6 4515.61 239.715   2
   1  -5  -6 3737.41 208.328   2
   1  -5  -5 13196.9 349.267   2
   1  -5  -4 61658.8 678.716   2
   1  -5  -3 10671.5 251.621   2
   1  -5  -2 5230.94 158.735   2
   1  -5  -1 137624. 841.523   1
   1  -5   0 7271.87 193.711   1
   1  -5   1 4697.08 155.339   1
   1  -5   2 2718.49 147.143   5
   1  -5   3 2181.17 142.637   5
   1  -5   4 11916.1 325.038   5
   1  -5   5 52739.5 718.364   5
   1  -5   6 3604.26 210.244   5
   1  -5   7 4889.72 253.385   5
   1  -5   8 6767.64 308.524   5
   1  -5   9 220.075 98.3648   5
   1  -5  10 949.990 143.597   5
   1  -5  11 6108.35 329.648   5
   1  -5  12 317.090 118.276   5
   1  -7 -16 484.390 190.456   2
   1   7 -16 418.927 170.362   2
   1  -7 -15 22.3469 125.929   2
   1   7 -15-121.210 115.943   2
   1  -7 -14 540.767 195.881   2
   1   7 -14 606.873 176.956   2
   1  -7 -13 4302.63 363.154   2
   1   7 -13 4097.02 367.869   2
   1  -7 -12 1235.69 194.676   2
   1   7 -12 1316.45 211.183   2
   1   7 -11 7367.65 436.944   2
   1  -7 -11 7549.88 421.812   2
   1  -7 -10 265.923 125.272   2
   1   7 -10 454.564 141.629   2
   1  -7  -9 1352.31 178.972   2
   1   7  -9 1328.11 196.423   2
   1  -7  -8 2137.84 198.851   2
   1   7  -8 2449.81 224.746   2
   1  -7  -7 6016.45 290.405   2
   1   7  -7 6070.62 304.179   2
   1  -7  -6 140.084 74.3698   2
   1  -7  -5 11849.5 335.258   2
   1  -7  -4 2578.86 149.268   2
   1  -7  -3 1424.92 100.180   2
   1  -7  -1 9021.30 263.543   1
   1  -7   0 486.007 92.0905   1
   1  -7   1 10254.5 275.077   1
   1  -7   2 17746.2 364.170   1
   1  -7   3 13635.4 372.446   5
   1  -7   4 32993.8 603.201   5
   1  -7   5 981.620 127.623   5
   1  -7   6 97.8322 81.2850   5
   1  -7   7 10960.0 396.992   5
   1  -7   8 4008.68 257.339   5
   1  -7   9 821.251 141.608   5
   1  -7  10 634.395 136.199   5
   1  -7  11 2048.74 212.407   5
   1  -7  12 264.359 115.222   5
   1  -9 -16 23.9349 111.508   2
   1   9 -16-191.549 170.210   2
   1  -9 -15 1196.61 236.609   2
   1   9 -15 1274.21 254.381   2
   1  -9 -14 1052.58 214.425   2
   1   9 -14 697.186 195.562   2
   1  -9 -13 5237.68 401.184   2
   1   9 -13 5308.98 425.741   2
   1  -9 -12-2.18847 103.260   2
   1   9 -12 274.615 143.448   2
   1   9 -11 13101.2 572.461   2
   1  -9 -11 13474.7 562.660   2
   1   9 -10 859.020 178.694   2
   1  -9 -10 954.274 171.657   2
   1   9  -9 16955.6 571.318   2
   1  -9  -9 17299.1 564.044   2
   1  -9  -8 9118.98 380.726   2
   1   9  -8 9680.98 412.474   2
   1  -9  -7 36153.8 699.527   2
   1  -9  -6 186.161 76.3213   2
   1   9  -5 14018.1 151.104   4
   1  -9  -5 13753.8 368.239   2
   1  -9  -4 7205.80 243.284   2
   1  -9  -3 16450.9 336.588   2
   1  -9  -2 3855.99 207.915   1
   1  -9  -1 10175.4 326.712   1
   1  -9   0 8439.89 291.080   1
   1  -9   1 73240.0 838.812   1
   1  -9   2 46.5292 77.9379   1
   1  -9   3 48245.2 703.844   1
   1  -9   3 46953.3 760.644   5
   1  -9   4 13966.5 398.655   1
   1  -9   4 14109.8 433.246   5
   1  -9   5 19992.9 531.665   5
   1  -9   6 77.6291 93.4045   5
   1   9   6 91.1094 24.2499   3
   1  -9   7 20056.2 572.074   5
   1  -9   8 1229.40 167.019   5
   1  -9   9 10102.2 437.254   5
   1  -9  10 1991.84 213.066   5
   1  -9  11 2715.51 256.519   5
   1  -9  12 316.282 118.509   5
   1 -11 -16 403.461 189.825   2
   1 -11 -15 1578.32 265.557   2
   1  11 -15 1857.77 287.238   2
   1 -11 -14 493.626 161.146   2
   1  11 -14 553.273 186.423   2
   1  11 -13 4353.53 381.828   2
   1 -11 -13 4417.72 369.302   2
   1 -11 -12 2838.21 280.419   2
   1  11 -12 2734.62 294.822   2
   1 -11 -11 8446.08 447.184   2
   1  11 -11 8182.99 464.573   2
   1 -11 -10 3053.09 257.799   2
   1  11 -10 3455.81 292.811   2
   1  11  -9 18660.8 605.806   2
   1 -11  -9 18592.8 586.839   2
   1 -11  -8 6465.28 324.675   2
   1  11  -8 7250.11 367.961   2
   1 -11  -7 34874.5 688.649   2
   1 -11  -6 622.975 101.346   2
   1 -11  -5 16413.7 406.940   2
   1 -11  -4 2786.81 160.228   2
   1 -11  -2 2982.36 203.438   1
   1 -11  -1 31953.8 631.801   1
   1 -11   0 18400.7 479.912   1
   1 -11   1 52470.3 802.494   1
   1 -11   2 5276.42 266.497   1
   1 -11   3 27350.0 586.284   1
   1 -11   4 540.694 115.165   1
   1 -11   4 606.004 137.447   5
   1 -11   5 24453.6 631.293   5
   1 -11   5 25048.5 601.833   1
   1 -11   6 246.563 117.309   5
   1 -11   6 230.148 94.8326   1
   1 -11   7 25267.4 682.030   5
   1 -11   8 2277.06 227.865   5
   1 -11   9 9454.58 453.627   5
   1 -11  10 209.931 121.280   5
   1 -11  11 1340.58 195.381   5
   1 -11  12-71.5048 103.955   5
   1  13 -15 1191.14 246.364   2
   1 -13 -14 135.676 140.413   2
   1  13 -14 2.61506 135.126   2
   1 -13 -13 511.478 154.582   2
   1  13 -13 730.337 201.293   2
   1 -13 -12-14.8222 100.198   2
   1  13 -12 48.0260 145.405   2
   1 -13 -11 2041.88 229.609   2
   1  13 -11 2075.48 253.192   2
   1 -13 -10 516.401 125.000   2
   1  13 -10 737.542 162.631   2
   1 -13  -9 12020.5 470.506   2
   1  13  -9 12535.7 510.063   2
   1 -13  -8 938.194 141.279   2
   1  13  -8 1420.77 183.837   2
   1  13  -7 4572.51 272.044   2
   1 -13  -7 4122.81 245.790   2
   1 -13  -6 206.721 81.1226   2
   1 -13  -5 9916.39 324.720   2
   1 -13  -2 6860.85 337.053   1
   1 -13  -1 12952.4 451.271   1
   1  13  -1 12708.0 178.490   2
   1 -13   0 321.461 127.116   1
   1 -13   1 2767.97 227.253   1
   1 -13   2 10188.3 400.872   1
   1 -13   3 23387.6 604.447   1
   1 -13   4 125.790 124.504   1
   1 -13   4 109.303 120.457   5
   1 -13   5 19372.4 608.415   5
   1 -13   5 18325.0 560.882   1
   1 -13   6 4293.27 307.097   5
   1 -13   6 4373.73 299.079   1
   1 -13   7 2473.72 248.064   5
   1 -13   7 2291.18 222.658   1
   1 -13   8 274.356 110.709   1
   1 -13   8 671.272 168.020   5
   1 -13   9 1381.24 207.175   5
   1 -13   9 1167.14 182.987   1
   1 -13  10 531.610 140.554   5
   1 -13  11 2338.27 265.278   5
   1 -13  12 356.671 154.940   5
   1  15 -15 225.787 154.221   2
   1  15 -14 1484.32 251.631   2
   1  15 -13 16.5827 150.789   2
   1  15 -12 280.577 145.573   2
   1  15 -11 1859.16 241.646   2
   1  15 -10-62.8118 101.330   2
   1  15  -9 5130.51 332.638   2
   1 -15  -9 5069.50 304.637   2
   1 -15  -8 319.363 96.8461   2
   1  15  -8 390.741 121.998   2
   1 -15  -7 673.462 112.575   2
   1  15  -7 958.242 148.000   2
   1  15  -6 2690.22 201.473   2
   1 -15  -2 225.228 120.393   1
   1 -15  -1 4116.37 287.432   1
   1 -15   0 425.245 148.435   1
   1 -15   1 14753.6 512.472   1
   1 -15   2 1448.10 199.636   1
   1 -15   3 6301.04 360.412   1
   1 -15   4 899.029 165.815   5
   1 -15   4 1135.85 177.500   1
   1 -15   5 1002.76 177.309   1
   1 -15   5 1043.98 189.430   5
   1 -15   6 583.773 149.346   1
   1 -15   6 641.912 158.810   5
   1 -15   7 733.105 158.988   5
   1 -15   7 739.135 169.603   1
   1 -15   8 473.602 149.635   5
   1 -15   8 555.411 162.472   1
   1 -15   9 1750.27 238.709   5
   1 -15   9 1765.55 228.638   1
   1 -15  10 876.816 195.997   5
   1 -15  10 814.854 187.641   1
   1 -15  11 3377.19 331.315   5
   1 -15  11 3293.06 321.783   1
   1 -15  12-75.8284 115.026   1
   1 -15  12 152.158 138.396   5
   1 -15  13 312.589 147.338   1
   1 -17  -2-179.970 145.031   1
   1 -17  -1 7628.75 409.833   1
   1 -17   0-60.2270 105.386   1
   1 -17   1 4167.92 307.750   1
   1 -17   2 1514.71 213.327   1
   1 -17   3 956.812 193.306   1
   1 -17   4 4054.65 322.723   5
   1 -17   4 4115.75 319.929   1
   1 -17   5 2059.76 247.842   5
   1 -17   5 1789.33 232.231   1
   1 -17   6 522.553 159.281   5
   1 -17   6 871.641 188.617   1
   1 -17   7 1871.33 232.428   1
   1 -17   7 1830.59 251.989   5
   1 -17   8 226.817 132.589   1
   1 -17   8 265.380 153.498   5
   1 -17   9 5030.09 382.694   1
   1 -17   9 5083.40 404.804   5
   1 -17  10 736.703 192.587   5
   1 -17  10 677.786 184.863   1
   1 -17  11 1255.95 246.159   1
   1 -17  11 1784.82 265.694   5
   1 -17  12 209.124 137.369   5
   1 -19  -1 6799.81 414.847   1
   1 -19   0 130.592 137.485   1
   1 -19   1 4916.38 366.874   1
   1 -19   2 1881.35 248.854   1
   1 -19   3 4132.68 330.630   1
   1 -19   4 9.31973 123.391   5
   1 -19   4 108.960 128.201   1
   1 -19   5 2446.86 273.380   1
   1 -19   5 2431.72 280.439   5
   1 -19   6 332.955 172.394   5
   1 -19   6 56.8016 142.390   1
   1 -19   7 4922.05 403.661   5
   1 -19   7 4107.25 348.563   1
   1 -19   8-8.58407 112.531   5
   1 -19   8 471.872 191.319   1
   1 -19   9 2550.69 313.074   5
   1 -19   9 1983.71 264.645   1
   1 -19  10 155.130 144.747   5
   1 -19  11 1689.93 278.473   5
   1 -19  12 524.646 210.824   5
   1 -21  -1 3672.18 330.498   1
   1 -21   0 993.652 206.321   1
   1 -21   1 2658.19 283.204   1
   1 -21   2 483.881 180.897   1
   1 -21   3 6040.14 425.189   1
   1 -21   3 6391.29 449.889   5
   1 -21   4 173.311 147.109   1
   1 -21   4 208.746 144.210   5
   1 -21   5 1660.59 251.433   5
   1 -21   5 1401.24 232.953   1
   1 -21   6-1.31374 123.840   1
   1 -21   6 32.0568 148.938   5
   1 -21   7 791.068 200.073   1
   1 -21   7 983.344 226.407   5
   1 -21   8 234.898 140.784   5
   1 -21   9 2169.77 329.139   5
   1 -21  10 296.794 183.009   5
   1 -21  11 1750.52 281.408   5
   1 -23  -1 1754.97 253.430   1
   1 -23   0-106.735 143.960   1
   1 -23   1 1648.39 256.693   1
   1 -23   2 214.384 160.192   1
   1 -23   3 3706.49 359.571   1
   1 -23   3 3890.19 401.125   5
   1 -23   4-104.220 145.482   5
   1 -23   4 86.0966 143.061   1
   1 -23   5 1547.14 265.224   5
   1 -23   6 105.435 152.402   5
   1 -23   7 1565.75 270.005   5
   1 -23   8 333.843 204.603   5
   1 -25   0-278.159 205.317   1
   1 -25   1 372.549 173.191   1
   1 -25   2 407.431 188.250   5
   1 -25   3 2351.08 326.147   5
   1 -25   4-42.1641 166.732   5
   1 -25   5 756.692 226.172   5
   2   0 -17 449.979 212.021   2
   2   0 -16 968.610 227.201   2
   2   0 -15-99.3360 163.496   2
   2   0 -14 2133.94 273.274   2
   2   0 -13-201.695 151.300   2
   2   0 -12 5593.04 383.683   2
   2   0 -11-62.6987 119.302   2
   2   0 -10 907.287 156.066   2
   2   0  -9-22.5372 106.244   2
   2   0  -8 18066.1 530.535   2
   2   0  -7 0.84063 72.6887   2
   2   0  -6 329757. 1880.57   2
   2   0  -5-78.6457 70.7264   2
   2   0  -4 46769.6 571.868   2
   2   0  -3 66.0620 48.8461   2
   2   0  -2 6956.23 164.821   4
   2   0   1 45.6898 41.5478   5
   2   0   2 37216.2 456.327   5
   2   0   3 30.0234 54.3302   5
   2   0   4 373.755 76.2268   5
   2   0   5 91.7543 63.5456   5
   2   0   6 27797.0 535.205   5
   2   0   7 168.565 90.5466   5
   2   0   8 166.767 87.9584   5
   2   0   9-112.595 94.9035   5
   2   0  10 10273.7 409.673   5
   2   0  11-13.9573 79.9316   5
   2   0  12 4248.24 284.611   5
   2  -2 -17 721.391 235.742   2
   2   2 -17 375.093 177.707   2
   2  -2 -16 1341.76 255.020   2
   2   2 -16 1041.10 230.068   2
   2  -2 -15 70.1666 137.681   2
   2   2 -15-93.7944 173.499   2
   2  -2 -14 2820.05 308.476   2
   2   2 -14 2314.65 280.278   2
   2  -2 -13-119.988 120.751   2
   2   2 -13 65.9941 114.011   2
   2  -2 -12 9675.67 500.432   2
   2   2 -12 10114.0 513.838   2
   2   2 -11 3791.84 305.149   2
   2  -2 -11 4025.02 308.685   2
   2  -2 -10 9508.39 438.912   2
   2   2 -10 8928.13 437.846   2
   2  -2 -10 8757.13 240.528   3
   2   2  -9 10282.5 432.728   2
   2  -2  -9 9757.35 415.960   2
   2  -2  -8 24292.2 603.355   2
   2   2  -8 25077.9 622.503   2
   2  -2  -7 444.885 41.6037   5
   2  -2  -7 158.751 78.8625   2
   2   2  -7 342.128 96.4004   2
   2  -2  -6 75623.7 911.615   2
   2   2  -6 73878.0 894.405   2
   2  -2  -6 74558.3 410.535   5
   2  -2  -5 4942.82 217.604   2
   2   2  -5 4975.39 213.584   2
   2  -2  -5 4718.23 148.134   3
   2  -2  -4 57101.5 649.305   2
   2   2  -4 55091.3 614.138   2
   2  -2  -4 55537.6 494.045   3
   2   2  -3 79800.7 633.760   2
   2   2  -3 78909.9 561.507   4
   2  -2  -3 80490.5 573.074   3
   2  -2  -3 81908.5 691.651   2
   2  -2  -2 91615.6 435.649   5
   2  -2  -2 92676.9 600.522   3
   2  -2  -2 89716.5 652.868   2
   2  -2   0 251409. 1008.45   5
   2  -2   0 259146. 921.731   4
   2  -2   1 9160.60 218.704   5
   2  -2   2 841.621 85.1136   5
   2   2   2 944.527 91.3728   5
   2   2   2 941.295 55.7630   3
   2  -2   3 11.3941 58.9672   5
   2   2   3 43.1122 52.6987   5
   2   2   4 6302.31 233.072   5
   2  -2   4 6652.44 242.034   5
   2   2   5 5477.45 230.857   5
   2  -2   5 5576.79 237.574   5
   2   2   6 29855.0 557.129   5
   2  -2   6 28951.3 557.650   5
   2   2   7 1104.02 129.939   5
   2  -2   7 1321.20 144.826   5
   2  -2   8 7266.19 318.187   5
   2   2   8 6795.08 301.693   5
   2  -2   9 14569.3 473.555   5
   2   2   9 14567.6 458.890   5
   2   2  10 11780.1 429.492   5
   2  -2  10 12432.9 456.957   5
   2  -2  11 1565.01 186.734   5
   2  -2  12 7240.80 384.288   5
   2  -4 -17 932.828 250.098   2
   2   4 -17 452.671 178.487   2
   2  -4 -16 739.626 198.940   2
   2   4 -16 850.732 203.609   2
   2  -4 -15 31.2271 132.064   2
   2   4 -15 54.1127 132.558   2
   2   4 -14 147.389 139.911   2
   2  -4 -14 164.786 157.125   2
   2  -4 -13 357.191 163.669   2
   2   4 -13 150.170 109.939   2
   2  -4 -12 2731.88 276.374   2
   2   4 -12 2566.93 271.008   2
   2  -4 -11 147.061 103.196   2
   2   4 -11 104.377 124.518   2
   2  -4 -10 5335.34 336.409   2
   2   4 -10 5244.01 339.414   2
   2   4  -9 3258.12 259.141   2
   2  -4  -9 2934.35 239.525   2
   2  -4  -8 2522.99 210.470   2
   2   4  -8 2555.98 212.922   2
   2  -4  -7 1114.76 144.702   2
   2   4  -7 819.231 136.278   2
   2  -4  -6 8798.51 317.056   2
   2   4  -6 8585.32 313.624   2
   2  -4  -5 26963.2 501.581   2
   2   4  -5 26709.0 481.566   2
   2   4  -4 16100.3 335.941   2
   2   4  -4 16379.3 256.642   4
   2  -4  -4 16640.6 361.169   2
   2   4  -3 1464.96 89.1961   2
   2  -4  -3 1581.20 108.993   2
   2   4  -2 61907.1 440.617   2
   2  -4  -1 267250. 1123.00   5
   2  -4   0 1661.95 72.2540   1
   2  -4   0 1529.31 100.486   5
   2  -4   1 23505.5 387.597   5
   2  -4   2 21124.1 242.502   4
   2  -4   2 21326.6 396.327   5
   2  -4   3 19774.9 412.904   5
   2  -4   4 1079.96 110.986   5
   2  -4   5 138.147 63.4046   5
   2  -4   6 3610.42 211.598   5
   2  -4   7 3658.90 228.251   5
   2  -4   8 5419.15 285.297   5
   2  -4   9 2969.44 222.545   5
   2  -4  10 38.6827 76.2343   5
   2  -4  11 273.655 112.686   5
   2  -4  12 3883.23 296.209   5
   2  -6 -16 1729.96 276.559   2
   2   6 -16 1273.60 245.543   2
   2  -6 -15-53.8459 132.047   2
   2   6 -15 287.435 163.148   2
   2  -6 -14 3457.90 358.605   2
   2   6 -14 2855.54 312.387   2
   2  -6 -13 205.314 129.730   2
   2   6 -13 36.5628 113.346   2
   2  -6 -12 2899.20 294.486   2
   2   6 -12 2340.69 265.599   2
   2  -6 -11 84.5844 108.875   2
   2   6 -11 146.677 123.971   2
   2  -6 -10 9767.80 447.337   2
   2   6 -10 9755.86 453.594   2
   2  -6  -9 538.605 143.932   2
   2   6  -9 548.355 128.921   2
   2  -6  -8 24610.4 629.630   2
   2   6  -8 25559.0 627.379   2
   2  -6  -7 1016.44 143.508   2
   2   6  -7 669.021 115.846   2
   2  -6  -6 14624.9 417.066   2
   2   6  -6 15483.3 413.081   2
   2   6  -5 5519.17 226.675   2
   2   6  -5 5674.54 150.416   4
   2  -6  -5 5420.58 233.034   2
   2  -6  -4 451.368 78.6929   2
   2   6  -4 516.799 72.1976   2
   2   6  -3 61611.8 546.089   2
   2  -6  -3 63183.3 663.959   2
   2   6  -2 75918.4 463.776   2
   2  -6  -1 53076.8 524.750   1
   2  -6   0 9831.27 275.047   5
   2  -6   0 9589.40 221.678   1
   2  -6   1 250.784 54.9152   1
   2  -6   1 93.5931 60.0347   5
   2  -6   2 46678.4 649.571   5
   2  -6   3 3824.81 205.113   5
   2  -6   4 38269.1 653.028   5
   2  -6   5 1871.57 168.116   5
   2  -6   6 32203.6 247.905   4
   2  -6   6 32116.3 660.107   5
   2  -6   7 8567.02 357.049   5
   2  -6   8 5529.16 307.137   5
   2  -6   9 7512.13 364.521   5
   2  -6  10 1090.36 159.927   5
   2  -6  11 2261.63 231.913   5
   2  -6  12 4431.50 321.753   5
   2  -8 -16 95.0282 108.434   2
   2   8 -16 53.3592 132.024   2
   2  -8 -15 86.1775 131.291   2
   2   8 -15 276.052 148.554   2
   2  -8 -14 1336.76 223.673   2
   2   8 -14 1432.70 232.565   2
   2  -8 -13 876.895 196.958   2
   2   8 -13 791.550 183.152   2
   2   8 -12 10930.3 544.452   2
   2  -8 -12 11396.8 547.187   2
   2  -8 -11 152.982 113.418   2
   2   8 -11 180.296 123.418   2
   2   8 -10 3905.54 296.070   2
   2  -8 -10 4258.96 303.908   2
   2  -8  -9 5019.86 304.817   2
   2   8  -9 4958.42 311.219   2
   2  -8  -8 7885.28 357.243   2
   2   8  -8 7912.14 356.766   2
   2  -8  -7 1508.20 162.292   2
   2   8  -7 1455.16 157.135   2
   2   8  -6 15331.0 411.268   2
   2  -8  -6 15678.5 428.418   2
   2   8  -5 824.983 64.9411   4
   2   8  -5 803.653 97.3006   2
   2  -8  -5 660.407 97.6535   2
   2   8  -4 1477.25 109.224   2
   2  -8  -4 1598.63 126.797   2
   2   8  -3 12853.8 248.461   2
   2   8  -2 63373.6 408.110   2
   2  -8  -1 45061.8 581.223   1
   2  -8   0 90246.7 815.143   1
   2  -8   1 999.298 104.196   1
   2  -8   1 902.822 105.344   5
   2  -8   2 43051.0 577.229   1
   2  -8   2 43612.1 695.542   5
   2  -8   3 4494.20 240.992   5
   2  -8   3 4325.74 197.878   1
   2  -8   4 15716.3 452.099   5
   2  -8   5 12.3536 85.3201   5
   2  -8   6 10778.8 409.605   5
   2  -8   7 33.6584 107.426   5
   2  -8   8 15410.2 524.618   5
   2  -8   9 311.477 119.304   5
   2  -8  10 5107.71 330.799   5
   2  -8  11 3344.17 282.835   5
   2  -8  12 1408.99 208.484   5
   2 -10 -16 513.855 182.172   2
   2  10 -16 245.462 154.070   2
   2 -10 -15 262.991 157.235   2
   2  10 -15 244.144 143.364   2
   2 -10 -14 1302.02 224.352   2
   2  10 -14 892.726 195.479   2
   2 -10 -13 84.1844 115.251   2
   2  10 -13 7.60871 116.315   2
   2 -10 -12 5483.40 382.327   2
   2  10 -12 5289.76 386.142   2
   2 -10 -11 117.140 100.295   2
   2  10 -11 172.936 117.231   2
   2 -10 -10 165.752 87.2343   2
   2  10 -10 63.3281 89.1070   2
   2 -10  -9 80.1571 94.6408   2
   2  10  -9 48.7559 90.9248   2
   2 -10  -8 1868.23 190.562   2
   2  10  -8 1885.63 192.529   2
   2 -10  -7 59.8494 80.7474   2
   2  10  -7 151.787 98.8147   2
   2  10  -6 9163.74 330.972   2
   2  10  -6 9552.55 184.818   4
   2 -10  -6 9073.79 333.141   2
   2  10  -5 320.203 84.0513   2
   2 -10  -5 190.473 74.8606   2
   2  10  -4 10198.7 267.288   2
   2 -10  -4 9928.30 304.774   2
   2  10  -3 2046.17 103.878   2
   2  10  -2 6095.19 120.280   2
   2 -10  -1 1382.91 138.813   1
   2 -10   0 18901.1 431.899   1
   2 -10   1 670.520 112.657   1
   2 -10   2 15390.3 394.665   1
   2 -10   2 14600.4 451.253   5
   2 -10   3 1133.33 152.941   5
   2 -10   3 1116.62 131.119   1
   2 -10   4 28365.2 573.817   1
   2 -10   4 28526.1 666.506   5
   2 -10   5 1970.59 202.858   5
   2 -10   6 5018.56 308.364   5
   2 -10   7 1161.12 168.920   5
   2 -10   8 3990.60 298.124   5
   2 -10   9 1142.15 185.001   5
   2 -10  10 1577.83 199.973   5
   2 -10  11 64.6387 120.275   5
   2 -10  12 1765.86 231.450   5
   2 -10  13-10.6641 101.174   5
   2 -12 -16 1111.10 221.846   2
   2  12 -16 1281.24 243.206   2
   2 -12 -15-118.381 134.126   2
   2  12 -15-90.6259 125.812   2
   2 -12 -14 3234.63 337.564   2
   2  12 -14 2807.63 336.096   2
   2 -12 -13 112.018 131.046   2
   2  12 -13-54.4186 102.387   2
   2  12 -12 5220.50 384.979   2
   2 -12 -12 4876.95 363.616   2
   2 -12 -11 2012.07 233.876   2
   2  12 -11 2016.05 234.251   2
   2  12 -10 5216.48 343.792   2
   2 -12 -10 4665.77 317.262   2
   2 -12  -9 466.906 105.041   2
   2  12  -9 409.905 120.680   2
   2 -12  -8 467.470 104.583   2
   2  12  -8 648.219 131.913   2
   2  12  -7 3178.07 220.464   2
   2 -12  -7 3178.04 221.020   2
   2  12  -6 14705.5 410.145   2
   2  12  -6 14888.9 246.377   4
   2 -12  -6 14141.5 427.046   2
   2  12  -5 3255.91 179.719   2
   2  12  -4 26035.8 422.877   2
   2  12  -3 5180.53 156.976   2
   2  12  -2 11404.4 141.706   2
   2 -12  -2 11785.9 403.381   1
   2 -12  -1 1655.76 170.953   1
   2 -12   0 12714.3 402.727   1
   2 -12   1 277.492 105.922   1
   2 -12   2 20236.4 511.200   1
   2 -12   2 20806.6 578.339   5
   2 -12   3 1591.95 176.080   1
   2 -12   3 1226.42 171.682   5
   2 -12   4 18580.6 576.342   5
   2 -12   4 17661.5 495.328   1
   2 -12   5 2993.33 229.193   1
   2 -12   5 2892.10 251.382   5
   2 -12   6 22126.8 602.473   1
   2 -12   6 21967.4 656.890   5
   2 -12   7 350.701 92.1586   1
   2 -12   7 421.877 137.257   5
   2 -12   8 4287.61 328.965   5
   2 -12   9 919.270 195.784   5
   2 -12  10 2004.19 243.743   5
   2 -12  11 57.4427 123.724   5
   2 -12  12 2246.84 264.938   5
   2 -12  13 141.043 128.636   5
   2  14 -15 541.159 169.392   2
   2  14 -14 579.510 175.561   2
   2  14 -13 41.9324 117.887   2
   2 -14 -13 101.412 88.8762   2
   2 -14 -12 889.182 166.708   2
   2  14 -12 1423.59 206.900   2
   2 -14 -11 122.495 96.3403   2
   2  14 -11 62.6257 90.5494   2
   2  14 -10 11474.3 501.357   2
   2 -14 -10 10087.8 461.189   2
   2 -14  -9 1268.02 165.948   2
   2  14  -9 1168.95 170.771   2
   2  14  -8 5140.21 293.070   2
   2 -14  -8 4969.00 291.374   2
   2 -14  -7 338.742 90.9099   2
   2  14  -7 313.684 93.8096   2
   2  14  -6 996.283 123.080   2
   2  14  -5 9150.98 291.308   2
   2  14  -4 1780.59 116.418   2
   2  14  -3 1534.26 83.1743   2
   2 -14  -2 7449.39 351.614   1
   2 -14  -1 8.00568 94.1162   1
   2 -14   0 18709.8 534.647   1
   2 -14   1 5052.05 289.863   1
   2 -14   2 6313.25 356.727   5
   2 -14   2 6369.49 325.999   1
   2 -14   3 32.0193 114.880   5
   2 -14   3-136.448 127.831   1
   2 -14   4 3134.32 246.005   1
   2 -14   4 3055.18 270.219   5
   2 -14   5 1828.89 201.385   1
   2 -14   5 1624.53 207.203   5
   2 -14   6 7428.40 377.443   1
   2 -14   6 7651.93 424.228   5
   2 -14   7 1239.02 206.839   5
   2 -14   7 1363.74 180.921   1
   2 -14   8 1055.70 195.037   5
   2 -14   8 1128.89 169.002   1
   2 -14   9 327.976 126.924   1
   2 -14   9 732.689 193.151   5
   2 -14  10 2228.57 252.843   1
   2 -14  10 2939.80 307.795   5
   2 -14  11 377.154 152.613   5
   2 -14  11 98.1708 133.506   1
   2 -14  12 1374.80 227.553   5
   2 -14  13 1905.00 267.851   5
   2 -16  -2 6537.87 350.018   1
   2 -16  -1 39.5096 107.217   1
   2 -16   0 8100.15 395.123   1
   2 -16   1 8048.45 389.366   1
   2 -16   2 3033.88 256.412   1
   2 -16   2 3498.73 288.984   5
   2 -16   3-22.9869 108.308   1
   2 -16   3 11.4324 112.446   5
   2 -16   4 7321.81 383.409   1
   2 -16   4 7837.62 441.717   5
   2 -16   5 2749.77 258.480   1
   2 -16   5 2720.02 281.108   5
   2 -16   6 6537.40 383.441   1
   2 -16   6 6208.61 409.183   5
   2 -16   7 124.124 129.174   5
   2 -16   7 242.199 115.700   1
   2 -16   8 3888.89 342.191   5
   2 -16   8 3831.06 318.683   1
   2 -16   9 157.142 114.805   1
   2 -16   9 275.889 168.740   5
   2 -16  10 2235.45 293.015   5
   2 -16  10 1838.59 242.036   1
   2 -16  11-59.2591 135.996   5
   2 -16  12 1076.04 227.562   5
   2 -16  13 130.919 150.364   5
   2 -18  -1 61.8975 109.141   1
   2 -18   0 87.3581 117.093   1
   2 -18   1 945.425 188.943   1
   2 -18   2 154.679 111.292   1
   2 -18   2 664.244 176.925   5
   2 -18   3 2146.73 240.387   1
   2 -18   3 2457.49 265.631   5
   2 -18   4 808.002 174.658   1
   2 -18   4 1269.25 204.002   5
   2 -18   5 6617.56 403.498   1
   2 -18   5 6429.94 437.084   5
   2 -18   6 1224.77 225.902   5
   2 -18   6 758.121 164.256   1
   2 -18   7 178.563 112.894   5
   2 -18   7 440.012 168.382   1
   2 -18   8 3351.93 321.634   1
   2 -18   8 3545.23 351.199   5
   2 -18   9 62.0920 128.918   5
   2 -18  10 1061.61 221.844   5
   2 -18  11 241.657 175.510   5
   2 -18  12 165.963 141.255   5
   2 -20  -1 1179.41 193.943   1
   2 -20   0 1959.63 236.298   1
   2 -20   1 259.120 141.031   1
   2 -20   2 8452.82 459.701   1
   2 -20   2 9131.00 520.596   5
   2 -20   3 117.845 122.483   1
   2 -20   3 31.7878 121.436   5
   2 -20   4 4181.93 376.761   5
   2 -20   4 3730.24 328.036   1
   2 -20   5 72.4824 149.924   5
   2 -20   5 334.751 166.345   1
   2 -20   6 337.060 186.335   5
   2 -20   7 48.5636 153.469   5
   2 -20   8 2879.53 331.740   5
   2 -20   9 341.690 170.832   5
   2 -20  10 3726.52 387.547   5
   2 -20  11 29.6649 141.759   5
   2 -22  -1-151.008 157.568   1
   2 -22   0 1835.81 242.814   1
   2 -22   1 246.566 168.649   5
   2 -22   1 233.550 132.417   1
   2 -22   2 2856.16 322.901   5
   2 -22   2 3268.50 320.624   1
   2 -22   3 71.9158 124.467   5
   2 -22   4 3742.65 376.415   5
   2 -22   5 121.030 160.284   5
   2 -22   6 231.398 155.443   5
   2 -22   7 507.585 200.926   5
   2 -22   8 1704.16 282.243   5
   2 -22   9 37.7469 130.779   5
   2 -24   1 180.829 173.927   5
   2 -24   2 1216.44 239.711   5
   2 -24   3 41.1910 141.237   5
   2 -24   4 1044.97 245.778   5
   2 -24   5 517.822 230.762   5
   2 -24   6 636.809 223.161   5
   2 -26   0 880.834 248.017   5
   2 -26   1 43.8766 160.222   5
   2 -26   2 2320.55 338.970   5
   2 -26   3 384.265 235.768   5
   3  -1 -17 536.751 178.866   2
   3   1 -17 620.691 211.438   2
   3  -1 -16 322.628 152.131   2
   3   1 -16 178.975 137.971   2
   3  -1 -15 1252.04 245.716   2
   3   1 -15 1312.67 251.588   2
   3  -1 -14-173.874 135.262   2
   3   1 -14-51.1498 120.032   2
   3  -1 -13 1486.35 234.010   2
   3   1 -13 1034.36 187.665   2
   3  -1 -12 1353.37 201.938   2
   3   1 -12 1274.07 187.499   2
   3   1 -11 5040.36 340.625   2
   3  -1 -11 5544.93 358.533   2
   3  -1 -10 46.5415 110.874   2
   3   1 -10-200.577 122.892   2
   3  -1  -9 3005.11 249.854   2
   3   1  -9 2357.50 208.370   2
   3  -1  -8 281.512 109.277   2
   3   1  -8 47.0105 93.8740   2
   3   1  -7 11452.6 381.337   2
   3  -1  -7 11724.3 394.856   2
   3  -1  -6 22540.8 500.663   2
   3   1  -6 22432.8 495.248   2
   3  -1  -5 111157. 1011.02   2
   3   1  -5 103304. 967.755   2
   3  -1  -4 1621.45 123.087   2
   3   1  -4 1664.63 119.617   2
   3  -1  -3 2238.03 69.6610   5
   3  -1  -3 2170.22 128.301   2
   3  -1  -3 2149.95 117.427   3
   3   1  -3 2063.42 114.605   2
   3   1  -3 2102.18 120.154   4
   3  -1  -2 26958.0 292.180   5
   3   1  -2 26472.7 360.928   2
   3  -1  -2 26632.9 386.090   4
   3  -1  -2 26658.9 380.488   3
   3  -1  -1 50126.9 508.035   4
   3  -1  -1 51296.0 466.254   5
   3  -1  -1 49940.3 516.124   3
   3   1  -1 50647.2 478.585   5
   3   1  -1 50091.2 434.351   1
   3  -1   0 118.858 29.2838   1
   3  -1   0 153.576 54.7891   5
   3   1   0 24.6729 54.1428   5
   3   1   0 145.389 50.5782   1
   3   1   0-67.6746 52.2456   3
   3  -1   1 63134.4 633.418   5
   3   1   1 63440.3 643.785   5
   3   1   1 63237.8 542.349   3
   3  -1   2 18988.8 377.981   5
   3   1   2 19027.2 382.753   5
   3   1   3 18671.2 406.792   5
   3  -1   3 18462.3 403.844   5
   3  -1   4 7608.69 281.209   5
   3   1   4 7671.21 278.130   5
   3   1   5 44213.8 699.999   5
   3  -1   5 44209.5 706.489   5
   3   1   6 88.9125 91.6488   5
   3  -1   6-11.9167 83.5778   5
   3  -1   7 21528.5 553.480   5
   3   1   7 21928.2 556.630   5
   3  -1   8 2330.11 205.117   5
   3   1   8 2219.63 201.734   5
   3  -1   9 4409.03 274.685   5
   3   1   9 3972.41 267.392   5
   3  -1  10 272.179 112.110   5
   3   1  10 237.992 109.247   5
   3  -1  11 3578.51 277.639   5
   3   1  11 3928.14 280.548   5
   3  -1  12 124.209 105.710   5
   3   1  12 132.824 99.6695   5
   3  -3 -17 306.919 167.227   2
   3   3 -17 324.213 168.581   2
   3  -3 -16 179.446 145.271   2
   3   3 -16 113.794 148.522   2
   3  -3 -15 389.261 156.303   2
   3   3 -15 376.486 166.325   2
   3  -3 -14 728.183 171.486   2
   3   3 -14 646.724 171.841   2
   3  -3 -13 10597.7 555.389   2
   3   3 -13 10275.7 541.947   2
   3  -3 -12 10722.5 523.846   2
   3   3 -12 9767.78 500.567   2
   3   3 -11 13000.7 539.207   2
   3  -3 -11 13333.5 552.265   2
   3  -3 -10 1469.28 200.431   2
   3   3 -10 979.300 148.639   2
   3  -3 -10 1062.84 98.0197   3
   3  -3  -9 20491.3 601.245   2
   3   3  -9 19970.2 586.984   2
   3  -3  -9 19734.0 384.421   3
   3  -3  -8 2372.25 207.889   2
   3   3  -8 2077.77 185.686   2
   3  -3  -8 2159.29 129.753   3
   3  -3  -7 15428.2 454.543   2
   3   3  -7 14934.5 435.647   2
   3  -3  -7 14564.7 317.757   3
   3  -3  -6 137.375 78.9076   2
   3   3  -6 51.0374 65.1238   2
   3  -3  -6 209.441 57.5867   3
   3   3  -5 28748.3 498.809   2
   3  -3  -5 29473.5 430.324   3
   3  -3  -5 29193.1 537.947   2
   3  -3  -4 430.575 35.3608   5
   3  -3  -4 431.042 78.7328   2
   3   3  -4 349.389 68.4484   2
   3   3  -4 482.313 67.6052   4
   3  -3  -4 486.028 72.0770   3
   3   3  -3 122093. 804.316   2
   3  -3  -3 120893. 932.277   2
   3  -3  -3 122615. 618.982   5
   3  -3  -3 118032. 840.506   3
   3   3  -2 67780.7 532.348   2
   3  -3  -2 70034.3 536.335   5
   3  -3  -1 425928. 1523.84   4
   3  -3  -1 421497. 1468.33   5
   3  -3   0 64898.7 567.705   4
   3  -3   0 64385.0 631.813   5
   3  -3   1 13114.7 252.064   4
   3  -3   1 13483.8 313.870   5
   3  -3   2 8146.92 265.848   5
   3   3   2 8600.95 190.334   3
   3  -3   3 70.5784 59.9573   5
   3   3   3 174.397 60.9547   5
   3   3   3 220.506 43.1159   3
   3   3   4 12916.5 364.969   5
   3  -3   4 12444.0 367.685   5
   3   3   5 24661.0 533.379   5
   3  -3   5 24622.2 541.285   5
   3  -3   6 8868.83 347.205   5
   3   3   6 8691.04 334.159   5
   3   3   7 46001.4 800.844   5
   3  -3   7 46158.0 818.069   5
   3  -3   8 113.482 92.6296   5
   3   3   8 191.011 99.6385   5
   3  -3   9 14449.0 510.230   5
   3  -3  10 62.9193 105.381   5
   3  -3  11 5511.27 346.233   5
   3  -3  12 456.851 139.119   5
   3  -5 -17 1924.92 319.817   2
   3   5 -17 1970.00 323.861   2
   3  -5 -16 436.444 199.392   2
   3   5 -16 217.140 157.024   2
   3  -5 -15 729.174 192.777   2
   3   5 -15 263.017 144.266   2
   3  -5 -14-0.45631 128.161   2
   3   5 -14 25.5651 101.873   2
   3  -5 -13 3831.25 340.329   2
   3   5 -13 3397.11 312.153   2
   3  -5 -12 112.789 88.4080   2
   3   5 -12 123.769 109.023   2
   3  -5 -11 1264.43 189.352   2
   3   5 -11 1596.64 205.111   2
   3  -5 -10 4208.38 295.940   2
   3   5 -10 4245.67 299.940   2
   3  -5  -9 4721.70 296.423   2
   3   5  -9 4084.64 269.309   2
   3  -5  -8 6557.27 331.147   2
   3   5  -8 6418.33 312.085   2
   3  -5  -7 62342.3 914.516   2
   3  -5  -7 59780.0 457.421   5
   3   5  -7 60765.5 871.231   2
   3  -5  -6 1217.68 134.541   2
   3   5  -6 1348.46 130.245   2
   3   5  -5 3698.56 178.787   2
   3   5  -5 3887.05 156.067   4
   3  -5  -5 3789.95 200.617   2
   3   5  -4 7197.73 219.830   2
   3  -5  -4 7054.81 253.824   2
   3  -5  -3 7920.70 201.451   5
   3   5  -3 7796.89 198.020   2
   3  -5  -2 417.742 68.2699   5
   3   5  -2 520.514 52.0074   2
   3  -5  -1 188680. 1117.97   5
   3  -5   0 1590.48 70.6116   1
   3  -5   0 1578.12 119.601   5
   3  -5   1 15189.1 226.554   1
   3  -5   1 15153.6 361.931   5
   3  -5   2 54383.3 719.851   5
   3  -5   2 53938.9 489.201   4
   3  -5   3 222.413 45.6251   4
   3  -5   3 74.7620 68.8687   5
   3  -5   4 314.157 99.8970   5
   3   5   4 264.620 38.0432   3
   3  -5   5 22650.7 542.909   5
   3  -5   6 49.7549 92.7749   5
   3  -5   7 7418.61 349.446   5
   3  -5   8 73.2140 87.0524   5
   3  -5   9 486.910 110.798   5
   3  -5  10 112.627 109.520   5
   3  -5  11 2642.05 255.204   5
   3  -5  12 327.729 135.339   5
   3   7 -17 1914.41 295.835   2
   3  -7 -16 16.6556 117.612   2
   3   7 -16-170.015 119.672   2
   3  -7 -15 561.977 177.162   2
   3   7 -15 344.573 136.859   2
   3  -7 -14 335.601 155.216   2
   3   7 -14 110.340 123.371   2
   3   7 -13 4459.51 364.818   2
   3  -7 -13 4723.95 373.818   2
   3   7 -12 59.9075 94.3557   2
   3  -7 -12 322.549 147.399   2
   3   7 -11 11789.1 522.501   2
   3  -7 -11 11701.4 518.729   2
   3  -7 -10 1289.36 181.360   2
   3   7 -10 1124.93 170.964   2
   3  -7  -9 163.998 95.6508   2
   3   7  -9 39.0820 100.469   2
   3   7  -8 2509.11 206.307   2
   3  -7  -8 2658.09 221.300   2
   3   7  -7 25633.9 573.149   2
   3  -7  -7 25890.9 605.048   2
   3  -7  -6 983.271 122.467   2
   3   7  -6 967.935 82.1161   4
   3   7  -6 885.454 107.391   2
   3   7  -5 21597.1 360.522   4
   3   7  -5 21006.8 418.082   2
   3  -7  -5 20813.6 475.047   2
   3   7  -4 712.979 76.1005   2
   3  -7  -4 825.932 100.281   2
   3   7  -3 735.831 65.2531   2
   3   7  -2 102668. 534.559   2
   3  -7  -2 102611. 904.282   5
   3  -7  -1 27129.6 482.621   5
   3  -7  -1 26605.2 375.766   1
   3  -7   0 62.4877 48.4674   1
   3  -7   0 137.218 62.0703   5
   3  -7   1 61693.4 573.711   1
   3  -7   1 62379.5 798.266   5
   3  -7   2 27406.2 557.805   5
   3  -7   2 27522.0 407.665   1
   3  -7   3 8428.61 327.632   5
   3  -7   4 8164.18 343.232   5
   3   7   5 5810.82 123.172   3
   3  -7   5 5624.59 299.816   5
   3  -7   6 3485.90 95.3080   4
   3  -7   6 3593.64 254.482   5
   3  -7   7 2213.13 206.625   5
   3  -7   8 873.224 158.066   5
   3  -7   9 2109.29 225.772   5
   3  -7  10 2417.86 242.999   5
   3  -7  11 2828.04 272.639   5
   3  -7  12 497.795 150.627   5
   3  -7  13 3871.86 333.590   5
   3  -9 -16 271.747 166.307   2
   3   9 -16-31.6898 126.776   2
   3  -9 -15 1153.03 226.005   2
   3   9 -15 1334.03 248.013   2
   3  -9 -14 1606.97 265.161   2
   3   9 -14 1275.72 220.918   2
   3  -9 -13 5022.51 390.492   2
   3   9 -13 4678.66 372.625   2
   3  -9 -12 914.012 180.864   2
   3   9 -12 730.778 170.914   2
   3  -9 -11 7648.48 431.197   2
   3   9 -11 7007.26 408.863   2
   3  -9 -10 2496.70 238.584   2
   3   9 -10 2535.38 238.230   2
   3  -9  -9 765.908 138.616   2
   3   9  -9 593.469 129.152   2
   3   9  -8 6631.57 323.080   2
   3  -9  -8 7188.94 346.426   2
   3   9  -7 4008.61 233.392   2
   3  -9  -7 3976.98 241.540   2
   3   9  -6 5403.58 240.785   2
   3   9  -6 5741.94 187.506   4
   3  -9  -6 5437.28 270.330   2
   3   9  -5 18052.4 387.936   2
   3  -9  -5 18276.5 459.778   2
   3   9  -4 1364.87 97.1749   2
   3   9  -3 549.841 55.8953   2
   3  -9  -1 14610.9 335.959   1
   3  -9  -1 14142.6 393.465   5
   3  -9   0 113.425 63.4440   1
   3  -9   0 204.404 96.2414   5
   3  -9   1 17657.6 372.929   1
   3  -9   1 18320.7 478.782   5
   3  -9   2 3208.18 170.961   1
   3  -9   2 3152.65 215.145   5
   3  -9   3 19852.2 421.981   1
   3  -9   3 19386.1 526.020   5
   3  -9   4 9496.59 385.599   5
   3  -9   5 3327.32 249.870   5
   3  -9   6 1023.74 156.214   5
   3  -9   7 3740.99 286.036   5
   3  -9   8 302.586 121.344   5
   3  -9   9 188.215 127.148   5
   3  -9  10 594.865 153.640   5
   3  -9  11 1115.98 184.566   5
   3  -9  12 326.544 131.399   5
   3  -9  13 1055.39 200.011   5
   3 -11 -16 110.838 113.666   2
   3  11 -16-74.7813 124.831   2
   3 -11 -15 4351.39 403.668   2
   3  11 -15 4169.17 394.810   2
   3 -11 -14 1702.34 269.073   2
   3  11 -14 1436.50 232.946   2
   3 -11 -13 3693.15 333.408   2
   3  11 -13 3922.08 341.122   2
   3 -11 -12-4.05824 80.2781   2
   3  11 -12 56.6232 97.3777   2
   3 -11 -11 5275.81 357.876   2
   3  11 -11 5400.97 357.605   2
   3 -11 -10 1098.19 166.619   2
   3  11 -10 1207.18 169.837   2
   3 -11  -9 12414.5 483.324   2
   3  11  -9 11610.7 453.110   2
   3  11  -8 13174.7 449.181   2
   3 -11  -8 12583.1 462.470   2
   3  11  -7 7550.08 310.224   2
   3  11  -7 7531.70 204.047   4
   3 -11  -7 7789.59 348.686   2
   3  11  -6 126.068 58.2463   4
   3 -11  -6 120.657 99.2451   2
   3  11  -6-41.8516 73.7975   2
   3  11  -5 17329.0 373.005   2
   3  11  -4 96.2287 49.6919   2
   3  11  -3 21743.7 276.368   2
   3 -11  -1 13905.0 379.660   1
   3 -11   0 2050.96 160.466   1
   3 -11   0 2291.68 201.253   5
   3 -11   1 22809.6 488.804   1
   3 -11   1 23049.9 584.220   5
   3 -11   2 157.953 82.8581   1
   3 -11   2 294.338 118.151   5
   3 -11   3 38233.5 647.563   1
   3 -11   3 37773.4 795.132   5
   3 -11   4 3760.10 222.626   1
   3 -11   4 3534.39 266.098   5
   3 -11   5 10509.7 377.427   1
   3 -11   5 10832.5 461.263   5
   3 -11   6 19.0394 109.384   5
   3 -11   7 3026.21 272.739   5
   3 -11   8 252.498 129.102   5
   3 -11   9 1278.21 194.634   5
   3 -11  10 130.488 117.473   5
   3 -11  11 1845.88 245.932   5
   3 -11  12 19.6121 112.591   5
   3 -11  13 2095.97 274.988   5
   3 -13 -16 2214.81 299.883   2
   3  13 -16 2530.90 329.985   2
   3 -13 -15 676.047 182.143   2
   3  13 -15 550.485 166.732   2
   3 -13 -14 44.7476 116.405   2
   3  13 -14 177.174 101.346   2
   3 -13 -13 999.582 192.434   2
   3  13 -13 937.310 197.187   2
   3 -13 -12 114.618 104.086   2
   3  13 -12 20.7445 109.969   2
   3  13 -11 2413.37 243.769   2
   3 -13 -11 2603.64 261.317   2
   3 -13 -10-47.5240 89.6121   2
   3  13 -10-15.6972 81.6263   2
   3  13  -9 10949.3 442.670   2
   3 -13  -9 10156.0 442.387   2
   3 -13  -8 5.43639 88.8675   2
   3  13  -8 23.6700 72.7981   2
   3  13  -7 1714.83 157.301   2
   3 -13  -7 1982.05 184.434   2
   3  13  -6 4914.06 229.710   2
   3  13  -5 1499.48 113.009   2
   3  13  -4 9369.64 246.682   2
   3  13  -3 16420.3 186.684   2
   3 -13  -1 23628.9 545.655   1
   3 -13   0 168.703 103.698   5
   3 -13   0 276.496 113.357   1
   3 -13   1 12595.1 404.801   1
   3 -13   1 12263.9 470.415   5
   3 -13   2 556.570 136.264   5
   3 -13   2 532.755 124.098   1
   3 -13   3 675.239 130.881   1
   3 -13   3 669.796 161.526   5
   3 -13   4 1340.79 198.655   5
   3 -13   4 1452.58 171.224   1
   3 -13   5 983.338 148.261   1
   3 -13   5 1369.09 204.496   5
   3 -13   6 676.693 167.242   5
   3 -13   6 637.139 129.513   1
   3 -13   7 510.464 121.655   1
   3 -13   7 515.697 156.466   5
   3 -13   8 390.534 118.572   1
   3 -13   8 396.117 149.582   5
   3 -13   9 3300.80 279.906   1
   3 -13   9 3565.25 325.013   5
   3 -13  10-23.8152 108.606   5
   3 -13  11 1687.54 253.562   5
   3 -13  12 140.924 143.618   5
   3 -13  13 310.642 157.897   5
   3 -15 -12 210.187 115.145   2
   3  15 -12 485.702 138.692   2
   3 -15 -11 480.137 141.811   2
   3  15 -11 325.721 108.551   2
   3 -15 -10 579.015 137.020   2
   3  15 -10 230.654 112.974   2
   3  15  -9 6200.93 333.238   2
   3 -15  -9 5553.58 334.354   2
   3  15  -8-0.76282 67.5378   2
   3  15  -7 4953.91 249.127   2
   3  15  -6 26.5256 50.8100   2
   3 -15  -1 1027.20 147.004   1
   3 -15   0 135.493 112.176   1
   3 -15   1 8444.89 364.014   1
   3 -15   1 8947.31 436.978   5
   3 -15   2 171.462 108.823   1
   3 -15   2-5.88759 107.291   5
   3 -15   3 11583.6 440.294   1
   3 -15   3 12290.6 526.015   5
   3 -15   4 2239.80 208.270   1
   3 -15   4 2142.71 236.730   5
   3 -15   5 4236.69 334.602   5
   3 -15   5 3662.12 273.665   1
   3 -15   6 2463.50 264.354   5
   3 -15   6 2607.42 240.186   1
   3 -15   7 869.379 185.213   5
   3 -15   7 975.973 170.411   1
   3 -15   8 232.932 115.116   1
   3 -15   8 126.890 118.678   5
   3 -15   9 1378.24 238.837   5
   3 -15  10 471.428 173.218   5
   3 -15  11 1700.81 249.424   5
   3 -15  12 247.062 160.930   5
   3 -15  13 1074.57 221.288   5
   3 -17  -1 2452.14 224.100   1
   3 -17   0 681.008 138.027   1
   3 -17   0 520.661 158.588   5
   3 -17   1 4937.87 356.556   5
   3 -17   1 4732.15 309.012   1
   3 -17   2-30.7950 96.5962   1
   3 -17   2 188.641 148.087   5
   3 -17   3 9405.11 434.511   1
   3 -17   3 9414.67 502.303   5
   3 -17   4 2290.21 265.603   5
   3 -17   4 2600.40 245.992   1
   3 -17   5 9467.43 449.426   1
   3 -17   5 8397.95 490.151   5
   3 -17   6 206.628 153.920   5
   3 -17   6 532.077 160.640   1
   3 -17   7 3411.30 332.183   5
   3 -17   8 169.740 168.752   5
   3 -17   9 1404.68 240.235   5
   3 -17  10 207.179 151.607   5
   3 -17  11 1999.07 287.566   5
   3 -17  12 247.989 175.876   5
   3 -19  -1 2624.35 246.815   1
   3 -19   0 4860.58 366.394   5
   3 -19   0 4968.61 329.864   1
   3 -19   1 2281.80 243.311   1
   3 -19   1 1762.33 238.778   5
   3 -19   2 1385.93 223.002   5
   3 -19   2 1163.26 183.198   1
   3 -19   3 2201.61 241.735   1
   3 -19   3 2071.83 269.716   5
   3 -19   4 1342.18 236.021   5
   3 -19   5 4247.33 370.133   5
   3 -19   6 230.390 152.921   5
   3 -19   7 4468.61 396.523   5
   3 -19   8 466.557 202.475   5
   3 -19   9 4285.28 420.576   5
   3 -19  10 1305.17 251.952   5
   3 -19  11 629.418 219.299   5
   3 -21   0 104.003 103.127   1
   3 -21   0 146.089 122.885   5
   3 -21   1 1426.66 227.175   5
   3 -21   2 268.782 165.318   5
   3 -21   3 3721.42 365.567   5
   3 -21   4 46.7077 126.933   5
   3 -21   5 2969.02 347.204   5
   3 -21   6 63.8991 164.897   5
   3 -21   7 2349.00 337.640   5
   3 -21   8 202.553 175.344   5
   3 -21   9 1959.95 303.521   5
   3 -23  -1 1272.55 237.846   5
   3 -23   0 365.118 169.317   5
   3 -23   1 956.396 229.179   5
   3 -23   2-14.3750 151.092   5
   3 -23   3 3161.51 348.674   5
   3 -23   4 411.080 217.662   5
   3 -23   5 214.056 159.886   5
   3 -23   6 159.007 163.441   5
   3 -23   7 552.027 226.926   5
   3 -25  -2 34.2564 193.571   5
   3 -25  -1 1265.51 240.338   5
   3 -25   0 145.366 174.781   5
   3 -25   1 682.166 222.470   5
   3 -25   2 81.2528 163.401   5
   3 -25   3 2385.83 340.981   5
   3 -25   4-72.2988 140.689   5
   3 -27  -5 964.778 237.397   5
   3 -27  -4 155.156 122.935   5
   3 -27  -3 2169.89 315.628   5
   3 -27  -2 111.576 167.879   5
   4   0 -17 225.621 168.987   2
   4   0 -16 1396.71 264.603   2
   4   0 -15-2.74192 124.346   2
   4   0 -14 593.587 192.754   2
   4   0 -13 19.7570 105.487   2
   4   0 -12 3211.45 294.637   2
   4   0 -11 32.4197 114.486   2
   4   0 -10 18072.4 603.785   2
   4   0  -9 77.9832 90.1356   2
   4   0  -8 59396.1 942.440   2
   4   0  -7 50.0069 72.9950   2
   4   0  -6 32134.4 605.597   2
   4   0  -5-75.3463 68.6952   2
   4   0  -4 62525.9 701.772   4
   4   0  -4 62897.7 722.241   2
   4   0  -3 71.7716 61.5037   2
   4   0  -3 31.9218 36.1875   5
   4   0  -3-26.8989 67.0100   4
   4   0  -2 6459.19 182.225   5
   4   0  -2 6491.36 222.330   4
   4   0  -2 5827.12 209.508   3
   4   0  -1-0.33408 52.9794   5
   4   0  -1-8.12372 57.1899   3
   4   0   0 38.7160 62.5390   5
   4   0   0 88.6606 43.2612   1
   4   0   0 136.544 58.2558   3
   4   0   1 4.21861 64.7816   5
   4   0   2 24617.0 482.003   5
   4   0   3-64.8340 97.6091   5
   4   0   4 102656. 1103.59   5
   4   0   5-32.9821 82.8117   5
   4   0   6 16580.5 496.982   5
   4   0   7 68.2559 113.287   5
   4   0   8 255.107 126.023   5
   4   0   9-49.7588 96.0578   5
   4   0  10 1227.07 180.798   5
   4   0  11 112.316 119.778   5
   4   0  12 6970.60 415.887   5
   4  -2 -17 546.209 179.563   2
   4   2 -17 743.934 198.744   2
   4  -2 -16 12.2312 109.278   2
   4   2 -16-36.1460 139.329   2
   4  -2 -15 351.078 150.239   2
   4   2 -15 169.223 141.676   2
   4  -2 -14 1274.10 231.858   2
   4   2 -14 1634.15 246.008   2
   4  -2 -13 833.749 177.378   2
   4   2 -13 716.625 166.495   2
   4  -2 -12 4273.33 337.798   2
   4   2 -12 4408.07 343.311   2
   4  -2 -11 70.7022 99.7264   2
   4   2 -11 108.025 107.569   2
   4  -2 -11-70.4545 66.9592   3
   4  -2 -10 2013.71 220.518   2
   4   2 -10 1804.22 209.129   2
   4  -2 -10 2002.15 145.972   3
   4  -2  -9 10584.8 440.037   2
   4   2  -9 10822.3 434.299   2
   4  -2  -9 10664.6 323.714   3
   4  -2  -8 9794.60 396.320   2
   4   2  -8 10537.2 401.442   2
   4  -2  -8 10314.1 310.325   3
   4  -2  -7 1060.20 145.775   2
   4   2  -7 901.686 130.920   2
   4  -2  -7 894.874 94.8696   3
   4  -2  -6 38448.9 665.204   2
   4   2  -6 37297.2 638.000   2
   4  -2  -6 37247.6 556.594   3
   4  -2  -5 412.649 84.6772   2
   4   2  -5 371.792 82.9803   2
   4   2  -5 324.879 71.2488   4
   4  -2  -5 310.523 64.5440   3
   4  -2  -4 4139.94 110.742   5
   4   2  -4 3918.65 179.776   4
   4  -2  -4 4511.59 204.919   2
   4  -2  -4 4207.75 185.430   3
   4   2  -4 4116.61 182.530   2
   4   2  -3 150.786 61.9989   2
   4  -2  -3-16.6280 34.3033   5
   4   2  -3 94.2713 75.9723   4
   4  -2  -3 0.43272 58.4969   3
   4  -2  -2 12813.8 259.425   5
   4  -2  -2 13009.1 312.315   4
   4  -2  -2 13048.3 314.501   3
   4  -2  -1 570.648 80.4009   5
   4  -2  -1 575.125 87.0004   4
   4  -2   0 23023.0 414.769   5
   4   2   0 22934.5 421.437   5
   4  -2   1 17690.0 388.240   5
   4   2   1 16998.0 386.865   5
   4   2   1 17425.7 330.345   3
   4  -2   2 2751.53 172.830   5
   4   2   2 2488.80 167.218   5
   4   2   2 2794.53 134.887   3
   4  -2   3 13009.9 381.784   5
   4   2   3 13673.3 389.700   5
   4   2   4 3534.04 222.129   5
   4  -2   4 3398.56 214.586   5
   4  -2   5 299.046 110.350   5
   4   2   5 201.814 95.4178   5
   4  -2   6 24980.2 609.437   5
   4   2   6 24786.4 605.240   5
   4   2   7 9777.58 405.493   5
   4  -2   7 8895.64 389.896   5
   4   2   8 349.656 116.770   5
   4  -2   8 488.471 138.927   5
   4  -2   9 171.550 103.938   5
   4   2   9 96.7723 93.2496   5
   4  -2  10 926.534 163.525   5
   4   2  10 868.103 163.165   5
   4  -2  11 162.714 119.488   5
   4  -2  12 2273.07 249.218   5
   4  -4 -17-26.8491 115.677   2
   4   4 -17 294.489 185.397   2
   4  -4 -16 1705.84 269.584   2
   4   4 -16 2170.39 318.029   2
   4  -4 -15 404.568 177.180   2
   4   4 -15 87.8260 150.036   2
   4   4 -14 5486.35 420.901   2
   4  -4 -14 5875.14 440.220   2
   4  -4 -13 1033.11 200.931   2
   4   4 -13 1071.51 207.266   2
   4  -4 -12 12580.8 567.143   2
   4   4 -12 12527.5 561.873   2
   4   4 -11 2856.17 256.688   2
   4  -4 -11 2772.35 262.829   2
   4  -4 -10 4658.07 316.648   2
   4   4 -10 4420.39 303.918   2
   4  -4 -10 4489.26 209.492   3
   4  -4  -9 71.5480 103.362   2
   4   4  -9 30.6024 97.5546   2
   4  -4  -9 206.202 69.9966   3
   4  -4  -8 174.318 99.5313   2
   4   4  -8 314.045 104.813   2
   4  -4  -8 365.423 85.0350   3
   4  -4  -7 7693.85 332.311   2
   4   4  -7 7704.71 313.573   2
   4  -4  -7 8142.86 266.086   3
   4   4  -6 45792.0 698.326   2
   4  -4  -6 46971.0 756.198   2
   4   4  -6 46555.8 611.496   4
   4  -4  -6 45437.0 612.368   3
   4  -4  -6 47586.5 303.507   5
   4   4  -5 1619.68 126.273   2
   4   4  -5 1567.76 120.982   4
   4  -4  -5 1721.73 130.319   3
   4  -4  -5 1774.65 77.0987   5
   4  -4  -5 1659.19 153.495   2
   4   4  -4 6721.76 220.785   2
   4   4  -4 6793.36 234.383   4
   4  -4  -4 6943.51 173.023   5
   4  -4  -4 6972.54 265.988   2
   4  -4  -3 46067.9 492.439   5
   4   4  -3 45742.3 523.364   2
   4  -4  -2 4002.49 162.719   5
   4  -4  -1 647.593 85.7545   5
   4  -4  -1 576.530 85.7433   4
   4  -4   0 44985.4 554.064   4
   4  -4   0 45117.8 612.995   5
   4  -4   1 9665.79 250.424   4
   4  -4   1 9747.04 305.454   5
   4  -4   2 23258.0 384.446   4
   4   4   2 23863.2 379.240   3
   4  -4   2 23301.5 498.566   5
   4  -4   3 82.1818 73.6987   5
   4   4   3 91.6337 42.9696   3
   4  -4   4 3288.11 219.882   5
   4  -4   5 522.907 116.978   5
   4  -4   6 30361.8 698.554   5
   4  -4   7 10190.5 429.831   5
   4  -4   8 9680.95 433.422   5
   4  -4   9 250.712 127.193   5
   4  -4  10 2375.22 249.811   5
   4  -4  11 550.480 153.693   5
   4  -4  12 1128.99 199.896   5
   4  -4  13 253.272 131.876   5
   4  -6 -17 237.594 158.536   2
   4   6 -17 41.8932 126.360   2
   4  -6 -16 2843.24 345.245   2
   4   6 -16 3213.71 360.933   2
   4  -6 -15 925.752 212.528   2
   4   6 -15 570.073 181.928   2
   4  -6 -14 3450.52 337.298   2
   4   6 -14 3010.86 319.800   2
   4  -6 -13 35.6709 116.904   2
   4   6 -13 49.7593 110.282   2
   4   6 -12 8665.16 467.037   2
   4  -6 -12 8629.01 474.526   2
   4  -6 -11 1024.58 171.818   2
   4   6 -11 641.251 132.217   2
   4  -6 -10 5291.87 340.054   2
   4   6 -10 5107.05 316.039   2
   4  -6  -9 19933.2 604.786   2
   4   6  -9 19377.0 573.258   2
   4   6  -8 23844.5 587.212   2
   4  -6  -8 23519.5 620.844   2
   4  -6  -8 23174.0 264.130   5
   4   6  -7 3462.97 219.571   2
   4  -6  -7 3312.68 116.650   5
   4  -6  -7 3773.82 241.273   2
   4   6  -6 35860.4 536.207   4
   4   6  -6 35784.9 608.268   2
   4  -6  -6 36312.2 411.228   5
   4  -6  -6 36400.9 684.252   2
   4  -6  -5 54.9824 42.9777   5
   4  -6  -5 113.621 76.2391   2
   4   6  -5 43.0439 48.9781   2
   4   6  -5 189.368 73.6647   4
   4  -6  -4 7940.86 224.686   5
   4   6  -4 7569.01 229.312   2
   4   6  -3 16708.5 303.842   2
   4  -6  -3 17412.9 347.587   5
   4  -6  -2 39338.7 552.685   5
   4  -6  -1 38303.4 576.889   5
   4  -6   0 124052. 560.124   1
   4  -6   0 123459. 1094.35   5
   4  -6   1 5316.54 136.973   1
   4  -6   1 5267.16 247.205   5
   4  -6   2 23690.0 380.996   4
   4  -6   2 23010.3 530.767   5
   4  -6   3 2629.80 129.020   4
   4  -6   3 2913.18 210.030   5
   4  -6   4 21365.7 346.675   4
   4   6   4 22014.9 335.495   3
   4  -6   4 21869.4 560.168   5
   4  -6   5 930.870 157.799   5
   4  -6   5 801.656 84.3889   4
   4  -6   6 9513.78 414.792   5
   4  -6   7 2897.42 246.680   5
   4  -6   8 8631.68 423.855   5
   4  -6   9 4042.21 306.083   5
   4  -6  10 2156.28 241.672   5
   4  -6  11 1176.05 206.861   5
   4  -6  12 2485.21 272.698   5
   4  -6  13 155.317 123.042   5
   4   8 -17 436.064 205.224   2
   4  -8 -16 2077.75 291.459   2
   4   8 -16 2627.16 330.053   2
   4  -8 -15-44.3278 123.355   2
   4   8 -15 255.351 165.423   2
   4  -8 -14 556.178 154.372   2
   4   8 -14 675.429 185.324   2
   4  -8 -13 72.8357 114.930   2
   4   8 -13-91.8870 108.642   2
   4   8 -12 2717.80 266.483   2
   4  -8 -12 3156.29 297.005   2
   4  -8 -11-99.5163 106.137   2
   4   8 -11-49.2051 117.168   2
   4  -8 -10 8536.11 428.716   2
   4   8 -10 8911.37 417.851   2
   4   8  -9 2360.58 202.019   2
   4  -8  -9 2209.96 219.443   2
   4   8  -8 13287.6 439.433   2
   4  -8  -8 14089.1 484.886   2
   4   8  -7 5962.11 276.085   2
   4   8  -7 5698.82 215.403   4
   4  -8  -7 5214.24 284.391   2
   4   8  -6 15283.5 396.358   2
   4   8  -6 15623.3 355.619   4
   4  -8  -6 14560.3 446.086   2
   4  -8  -5 303.681 99.5268   2
   4   8  -5 288.121 67.3427   2
   4  -8  -4 52929.0 664.081   5
   4   8  -4 52320.4 569.615   2
   4   8  -3 943.162 74.5173   2
   4  -8  -3 969.237 106.432   5
   4  -8  -2 85297.0 920.648   5
   4  -8  -1 3367.38 198.139   5
   4  -8   0 11151.8 358.587   5
   4  -8   0 10636.1 236.077   1
   4  -8   1 338.529 61.0304   1
   4  -8   1 405.538 100.948   5
   4  -8   2 22778.6 377.302   1
   4  -8   2 22400.9 555.843   5
   4  -8   3 2773.86 148.121   1
   4  -8   3 2642.24 216.173   5
   4  -8   4 29976.4 697.084   5
   4  -8   5 736.916 158.415   5
   4   8   5 937.792 71.7774   3
   4  -8   6 1806.92 205.742   5
   4  -8   7 349.490 124.489   5
   4  -8   8 4214.58 313.209   5
   4  -8   9-45.0109 109.980   5
   4  -8  10 2806.37 276.437   5
   4  -8  11 45.6707 138.172   5
   4  -8  12 2316.63 283.556   5
   4  -8  13 243.892 146.625   5
   4 -10 -16 419.479 171.662   2
   4  10 -16 655.136 213.470   2
   4 -10 -15 109.149 132.193   2
   4  10 -15 0.12602 139.743   2
   4 -10 -14 1031.00 194.639   2
   4  10 -14 1085.52 215.651   2
   4 -10 -13 342.650 127.404   2
   4  10 -13 500.425 158.254   2
   4 -10 -12 2028.87 243.755   2
   4  10 -12 1535.93 207.614   2
   4 -10 -11 691.977 169.282   2
   4  10 -11 578.190 120.301   2
   4 -10 -10 990.651 173.425   2
   4  10 -10 401.407 98.0197   2
   4 -10  -9 205.614 95.0950   2
   4  10  -9 199.131 84.8653   2
   4 -10  -8 1173.98 164.515   2
   4  10  -8 931.099 134.208   2
   4  10  -7 7440.69 247.758   4
   4  10  -7 7354.19 300.307   2
   4 -10  -7 7440.86 346.006   2
   4  10  -6 19671.4 410.900   4
   4  10  -6 19342.0 439.935   2
   4 -10  -6 19212.8 522.150   2
   4  10  -5 75.6956 53.2314   2
   4  10  -4 18483.1 327.117   2
   4 -10  -3 6.01912 73.5799   5
   4 -10  -2 41042.9 709.261   5
   4 -10  -1 640.537 72.8939   1
   4 -10  -1 945.078 129.718   5
   4 -10   0 6308.65 224.685   1
   4 -10   0 6546.85 309.743   5
   4 -10   1 290.204 115.583   5
   4 -10   1 398.763 83.0234   1
   4 -10   2 4705.62 207.877   1
   4 -10   2 4525.28 288.311   5
   4 -10   3 8588.51 286.035   1
   4 -10   3 9027.09 387.923   5
   4 -10   4 4158.46 216.175   1
   4 -10   4 4236.19 295.026   5
   4 -10   5 2716.04 245.516   5
   4 -10   6 3492.96 292.381   5
   4 -10   7 91.2257 113.409   5
   4 -10   8 1823.88 241.646   5
   4 -10   9 102.678 94.9740   5
   4 -10  10 3233.97 308.770   5
   4 -10  11 1231.39 215.944   5
   4 -10  12 1972.24 262.970   5
   4 -10  13 973.113 212.348   5
   4 -12 -16 99.3074 141.500   2
   4  12 -16 143.718 125.327   2
   4 -12 -15 1317.90 243.306   2
   4  12 -15 1272.07 240.555   2
   4 -12 -14 956.953 197.040   2
   4  12 -14 678.874 177.400   2
   4 -12 -13 577.883 153.480   2
   4  12 -13 991.873 182.491   2
   4  12 -12 5043.02 369.581   2
   4 -12 -12 4448.95 351.839   2
   4  12 -11 107.640 86.9064   2
   4 -12 -11 95.7836 96.0989   2
   4  12 -10 1920.85 193.667   2
   4 -12 -10 2074.29 232.183   2
   4  12  -9 2501.03 216.289   2
   4 -12  -9 2313.98 226.882   2
   4 -12  -8 211.470 113.805   2
   4  12  -8 399.050 99.8861   2
   4  12  -7 3012.11 196.000   2
   4  12  -7 2835.20 160.219   4
   4 -12  -7 3172.18 239.827   2
   4  12  -6 1445.86 129.263   2
   4  12  -5 5950.41 210.056   2
   4  12  -4 10564.6 227.650   2
   4 -12  -2 17045.7 499.427   5
   4 -12  -1 3956.09 261.362   5
   4 -12  -1 3466.27 191.699   1
   4 -12   0 34450.6 747.570   5
   4 -12   0 34433.7 586.613   1
   4 -12   1 699.885 153.292   5
   4 -12   1 627.151 104.225   1
   4 -12   2 1531.54 196.508   5
   4 -12   2 1386.52 137.430   1
   4 -12   3 18.8251 111.434   5
   4 -12   3 276.446 107.056   1
   4 -12   4 466.407 153.002   5
   4 -12   4 460.716 104.353   1
   4 -12   5 3272.20 220.260   1
   4 -12   5 3391.92 286.588   5
   4 -12   6 1564.76 170.591   1
   4 -12   6 1547.96 215.126   5
   4 -12   7 142.132 136.721   5
   4 -12   7 35.2266 92.4212   1
   4 -12   8 3802.83 329.912   5
   4 -12   9-34.3880 120.674   5
   4 -12  10 3796.92 351.582   5
   4 -12  11 149.638 155.829   5
   4 -12  12 1190.15 234.851   5
   4 -12  13 385.803 162.283   5
   4 -14 -16 1523.14 263.152   2
   4 -14 -15 32.1582 117.760   2
   4  14 -14 3528.66 342.876   2
   4 -14 -14 3913.16 372.126   2
   4 -14 -13 163.663 105.513   2
   4  14 -13 150.522 112.328   2
   4  14 -12 5437.08 373.371   2
   4 -14 -12 4513.92 359.407   2
   4 -14 -11 223.981 121.761   2
   4  14 -11 584.902 141.016   2
   4  14 -10 5291.81 328.721   2
   4 -14 -10 4744.87 335.098   2
   4 -14  -9 31.6284 77.0766   2
   4  14  -9 112.482 89.3443   2
   4  14  -8 7474.40 325.521   2
   4  14  -7 85.3671 66.4608   2
   4  14  -6 8332.29 276.880   2
   4  14  -5 7344.82 221.410   2
   4 -14  -2 11775.3 457.664   5
   4 -14  -1 687.043 104.842   1
   4 -14  -1 1054.31 168.465   5
   4 -14   0 27612.9 723.362   5
   4 -14   0 28966.5 598.817   1
   4 -14   1-0.14194 117.005   5
   4 -14   1-60.8075 92.8672   1
   4 -14   2 8443.34 343.733   1
   4 -14   2 8790.80 439.913   5
   4 -14   3 673.323 158.274   5
   4 -14   3 549.864 115.703   1
   4 -14   4 5982.62 304.708   1
   4 -14   4 5441.41 370.081   5
   4 -14   5 386.473 154.254   5
   4 -14   5 678.353 137.556   1
   4 -14   6 11458.7 445.841   1
   4 -14   6 12399.0 570.155   5
   4 -14   7 1322.91 220.024   5
   4 -14   8 3906.68 356.004   5
   4 -14   9-68.5974 128.539   5
   4 -14  10 2230.61 292.816   5
   4 -14  11 104.038 162.032   5
   4 -14  12 1887.40 304.927   5
   4 -14  13-51.9016 127.043   5
   4 -16 -11 363.730 142.263   2
   4 -16  -2 4263.01 302.963   5
   4 -16  -1-38.3526 103.279   1
   4 -16  -1 45.1907 119.015   5
   4 -16   0 2335.89 197.130   1
   4 -16   0 2164.28 236.281   5
   4 -16   1 1249.05 197.165   5
   4 -16   1 1572.92 172.515   1
   4 -16   2 8778.87 373.335   1
   4 -16   2 8944.72 469.033   5
   4 -16   3 497.336 147.657   5
   4 -16   3 534.487 132.240   1
   4 -16   4 5691.44 395.078   5
   4 -16   5 4155.92 352.010   5
   4 -16   6 4782.08 388.270   5
   4 -16   7 161.042 135.163   5
   4 -16   8 694.279 206.426   5
   4 -16   9-90.5705 159.078   5
   4 -16  10 991.585 215.599   5
   4 -16  11 190.397 156.297   5
   4 -16  12 502.651 185.216   5
   4 -18  -2 4799.59 348.589   5
   4 -18  -1 3245.90 291.365   5
   4 -18   0 1418.98 170.839   1
   4 -18   0 1671.04 226.648   5
   4 -18   1 384.577 158.832   5
   4 -18   1 455.717 126.590   1
   4 -18   2 6753.28 438.084   5
   4 -18   3 376.053 167.507   5
   4 -18   4 5424.64 414.331   5
   4 -18   5 1954.32 263.605   5
   4 -18   6 1064.56 232.110   5
   4 -18   7 139.230 166.452   5
   4 -18   8 2647.61 321.939   5
   4 -18   9 111.955 113.659   5
   4 -18  10 2464.82 334.627   5
   4 -18  11 441.325 182.741   5
   4 -20  -3 287.413 138.095   5
   4 -20  -2 1981.61 253.408   5
   4 -20  -1 711.698 185.769   5
   4 -20   0 123.530 134.274   5
   4 -20   1 1085.77 208.502   5
   4 -20   2 1428.14 233.149   5
   4 -20   3 1116.35 232.860   5
   4 -20   4 3538.96 362.044   5
   4 -20   5 495.753 179.477   5
   4 -20   6 659.561 201.536   5
   4 -20   7 77.5286 167.279   5
   4 -20   8 1590.86 287.779   5
   4 -20   9 363.410 162.801   5
   4 -22  -4 492.034 180.702   5
   4 -22  -3-101.422 102.505   5
   4 -22  -2 3019.56 325.359   5
   4 -22  -1 60.4702 135.687   5
   4 -22   0 777.707 184.466   5
   4 -22   1 253.694 158.119   5
   4 -22   2 2518.64 324.701   5
   4 -22   3 932.850 243.616   5
   4 -22   4 1659.19 280.082   5
   4 -22   5 318.678 186.398   5
   4 -22   6 453.581 219.115   5
   4 -22   7 388.501 204.683   5
   4 -24  -6 1747.09 267.566   5
   4 -24  -5 476.575 178.734   5
   4 -24  -4 1214.71 246.875   5
   4 -24  -3 681.320 214.984   5
   4 -24  -2 1228.74 233.479   5
   4 -24  -1 205.010 166.576   5
   4 -24   0 1139.25 249.604   5
   4 -24   1 122.435 164.630   5
   4 -24   2 1971.25 309.995   5
   4 -24   3-68.1145 157.430   5
   4 -24   4 1818.49 304.654   5
   4 -24   5 263.168 186.556   5
   4 -26  -6 1226.90 237.804   5
   4 -26  -5 248.194 178.245   5
   4 -26  -4 2786.44 342.665   5
   4 -26  -3 88.3669 157.554   5
   4 -26  -2 1029.11 266.670   5
   4 -26  -1 340.523 160.039   5
   4 -26   0 592.868 207.700   5
   4 -26   1 21.6964 154.927   5
   5  -1 -17 562.376 188.201   2
   5   1 -17 755.673 217.289   2
   5  -1 -16 7.63341 140.082   2
   5   1 -16 129.360 143.490   2
   5  -1 -15 511.100 167.574   2
   5   1 -15 229.590 139.063   2
   5  -1 -14 228.292 142.982   2
   5   1 -14 540.573 175.175   2
   5  -1 -13 6917.08 447.385   2
   5   1 -13 7320.22 455.890   2
   5  -1 -12 821.753 173.684   2
   5   1 -12 920.913 182.424   2
   5  -1 -12 530.636 94.9680   3
   5   1 -11 8638.46 443.131   2
   5  -1 -11 8577.70 441.892   2
   5  -1 -11 8161.57 327.669   3
   5  -1 -10 1222.25 175.242   2
   5   1 -10 1159.93 176.495   2
   5  -1  -9 10377.9 434.959   2
   5   1  -9 10566.5 433.165   2
   5   1  -8 11865.3 429.183   2
   5  -1  -8 12128.8 438.173   2
   5  -1  -7 4267.71 254.558   2
   5   1  -7 4528.13 253.291   2
   5  -1  -6 1491.64 147.900   2
   5  -1  -6 1356.25 122.244   3
   5   1  -6 1523.43 144.516   2
   5   1  -5 588.445 95.6408   2
   5  -1  -5 817.018 112.142   2
   5   1  -5 771.049 109.505   4
   5  -1  -5 608.547 91.6899   3
   5  -1  -4 26719.0 351.475   5
   5   1  -4 26665.2 502.523   4
   5  -1  -4 27473.0 516.401   4
   5  -1  -4 26974.9 505.514   3
   5   1  -4 27125.2 500.169   2
   5  -1  -3 1775.05 109.041   5
   5   1  -3 1621.63 131.464   4
   5  -1  -3 1825.71 143.017   4
   5  -1  -3 1682.04 137.706   3
   5  -1  -2 14589.5 317.877   5
   5   1  -2 14401.5 320.547   5
   5  -1  -2 14187.7 360.089   4
   5  -1  -2 14750.8 367.043   3
   5   1  -2 14492.8 359.991   3
   5  -1  -1 39096.6 560.250   5
   5   1  -1 40204.1 570.259   5
   5  -1  -1 38189.7 579.660   3
   5   1  -1 39010.6 575.921   3
   5  -1   0 1030.95 69.5517   1
   5  -1   0 1045.38 114.745   5
   5   1   0 965.519 104.214   3
   5   1   0 974.383 117.445   5
   5   1   1 64792.5 722.140   3
   5   1   1 65264.1 828.774   5
   5  -1   1 65200.1 817.585   5
   5  -1   2 1451.02 145.508   5
   5   1   2 1546.05 146.576   5
   5  -1   3 11931.9 393.384   5
   5   1   3 11692.0 395.007   5
   5  -1   4 1179.56 149.105   5
   5   1   4 1064.09 145.138   5
   5  -1   5 12237.0 441.655   5
   5   1   5 12471.8 446.884   5
   5  -1   6 506.391 119.163   5
   5   1   6 460.878 129.258   5
   5  -1   7 3303.54 263.454   5
   5   1   7 3371.02 261.835   5
   5  -1   8 3222.92 263.938   5
   5   1   8 3468.49 273.926   5
   5  -1   9-33.9244 107.726   5
   5   1   9 164.062 114.379   5
   5  -1  10 168.128 132.298   5
   5   1  10-0.42028 117.970   5
   5  -1  11 1849.20 239.961   5
   5   1  11 1802.96 233.845   5
   5  -1  12 878.002 186.612   5
   5  -3 -17 491.890 181.872   2
   5   3 -17 611.679 200.554   2
   5  -3 -16-54.1907 133.970   2
   5   3 -16 138.374 162.130   2
   5  -3 -15 1745.56 268.188   2
   5   3 -15 1717.67 269.548   2
   5  -3 -14 228.037 151.204   2
   5   3 -14 402.348 160.316   2
   5  -3 -13 6047.31 422.017   2
   5   3 -13 5954.98 414.195   2
   5  -3 -12 47.7567 96.2123   2
   5   3 -12-15.3542 89.3030   2
   5  -3 -11 15318.5 595.542   2
   5   3 -11 15117.5 575.943   2
   5  -3 -11 14876.6 418.214   3
   5  -3 -10 4953.68 329.539   2
   5   3 -10 4927.63 321.932   2
   5  -3 -10 5217.40 251.721   3
   5  -3  -9 16140.8 546.412   2
   5   3  -9 15700.4 519.516   2
   5  -3  -9 16699.9 433.327   3
   5  -3  -8 520.237 131.359   2
   5   3  -8 289.262 99.1400   2
   5  -3  -8 409.307 91.3138   3
   5   3  -7 24758.5 571.494   2
   5  -3  -7 25250.8 513.738   3
   5  -3  -7 25854.4 607.060   2
   5  -3  -6 238.115 88.8261   2
   5  -3  -6 171.647 24.8324   5
   5   3  -6 190.314 76.6281   2
   5   3  -6 124.629 67.0855   4
   5  -3  -6 172.496 82.5238   3
   5  -3  -5 14767.4 235.468   5
   5   3  -5 14721.7 381.481   4
   5   3  -5 14650.9 378.659   2
   5  -3  -5 15032.4 391.552   3
   5  -3  -5 15365.2 425.475   2
   5  -3  -4 4147.34 147.181   5
   5   3  -4 4375.54 211.237   4
   5  -3  -4 4278.16 212.798   3
   5   3  -4 4396.39 198.509   2
   5  -3  -3 37355.4 592.932   3
   5  -3  -3 36575.7 476.914   5
   5  -3  -2 17198.4 397.567   4
   5  -3  -2 17108.8 354.393   5
   5  -3  -1 36314.8 562.298   4
   5  -3  -1 35318.2 544.013   5
   5  -3   0 187.746 81.0162   5
   5  -3   0 220.401 77.7986   4
   5  -3   1 65697.5 842.898   5
   5   3   1 65984.9 844.799   5
   5   3   1 65570.2 724.235   3
   5  -3   1 65929.5 439.241   1
   5  -3   2 372.832 103.313   5
   5   3   2 325.083 85.0156   5
   5   3   2 415.664 75.1257   3
   5  -3   3 7291.09 321.248   5
   5   3   3 7765.11 331.534   5
   5  -3   4 513.830 128.667   5
   5   3   4 492.753 125.887   5
   5  -3   5 11259.1 430.772   5
   5   3   5 11425.7 424.642   5
   5  -3   6 5188.40 314.496   5
   5   3   6 5141.18 306.759   5
   5  -3   7 5748.74 342.201   5
   5   3   7 5270.84 323.715   5
   5  -3   8 1680.60 215.321   5
   5   3   8 1453.97 202.162   5
   5  -3   9 2961.39 271.899   5
   5  -3  10 407.483 150.937   5
   5  -3  11 1435.40 225.699   5
   5  -3  12 186.807 138.357   5
   5  -3  13 1041.48 198.681   5
   5  -5 -17 1017.41 245.760   2
   5   5 -17 493.472 188.844   2
   5  -5 -16 920.748 220.184   2
   5   5 -16 691.141 211.050   2
   5  -5 -15 1977.19 285.928   2
   5   5 -15 1526.84 252.248   2
   5  -5 -14 106.282 145.344   2
   5   5 -14 27.3896 117.138   2
   5  -5 -13 15808.5 673.220   2
   5   5 -13 15154.2 648.454   2
   5  -5 -12 539.977 147.943   2
   5   5 -12 920.607 186.295   2
   5  -5 -11 17221.8 634.273   2
   5   5 -11 16385.1 605.150   2
   5  -5 -10 310.607 118.801   2
   5   5 -10 313.419 125.155   2
   5   5  -9 4637.04 293.378   2
   5  -5  -9 4947.52 240.152   3
   5  -5  -9 4732.85 308.208   2
   5  -5  -8 175.567 89.5749   2
   5   5  -8 255.984 90.5678   2
   5   5  -7 34345.0 660.431   2
   5   5  -7 35048.0 598.017   4
   5  -5  -7 36100.6 291.254   5
   5  -5  -7 35591.7 733.874   2
   5  -5  -6 1455.72 154.431   2
   5   5  -6 1177.19 126.130   2
   5   5  -6 1263.29 128.611   4
   5  -5  -6 1290.65 78.0553   5
   5   5  -5 71757.0 831.931   4
   5  -5  -5 73209.5 951.467   2
   5  -5  -5 71413.8 624.779   5
   5   5  -5 72908.0 816.898   2
   5  -5  -4 551.453 69.0710   5
   5   5  -4 723.804 94.6108   2
   5  -5  -3 61839.0 680.289   5
   5  -5  -2 1447.24 127.781   5
   5  -5  -1 98500.1 944.499   4
   5  -5  -1 99968.4 970.342   5
   5  -5   0 6348.48 235.815   4
   5  -5   0 5968.48 257.840   5
   5  -5   1 22653.0 435.643   4
   5  -5   1 23099.4 212.743   1
   5  -5   1 22764.6 523.419   5
   5  -5   2 690.039 88.3145   4
   5   5   2 452.873 69.5577   3
   5  -5   2 542.537 115.604   5
   5  -5   3 3312.61 169.100   4
   5   5   3 3260.26 158.832   3
   5  -5   3 3303.08 234.226   5
   5  -5   4 2630.05 221.491   5
   5  -5   5 11824.3 452.678   5
   5  -5   6 1560.00 193.134   5
   5  -5   7 26520.6 732.577   5
   5  -5   8 498.971 156.438   5
   5  -5   9 12574.7 548.003   5
   5  -5  10 522.579 161.408   5
   5  -5  11 2253.97 264.406   5
   5  -5  12 211.901 132.121   5
   5  -5  13 1059.77 228.306   5
   5  -7 -17 1630.10 274.600   2
   5   7 -17 2157.75 308.390   2
   5  -7 -16 157.505 161.594   2
   5   7 -16 378.988 193.727   2
   5  -7 -15-6.91358 137.920   2
   5   7 -15 172.834 159.042   2
   5  -7 -14 938.225 205.869   2
   5   7 -14 1011.67 214.776   2
   5  -7 -13 795.807 184.665   2
   5   7 -13 413.548 153.835   2
   5  -7 -12 83.7438 112.284   2
   5   7 -12 457.015 154.510   2
   5  -7 -11 1352.21 188.786   2
   5   7 -11 1537.68 203.385   2
   5   7 -10 3644.26 270.040   2
   5  -7 -10 4141.77 306.089   2
   5  -7  -9 272.650 125.213   2
   5   7  -9 227.784 102.843   2
   5   7  -8 7929.12 342.076   2
   5  -7  -8 7721.79 176.537   5
   5  -7  -8 8242.96 381.662   2
   5   7  -7 22981.0 532.676   2
   5   7  -7 23098.4 482.093   4
   5  -7  -7 22540.3 345.211   5
   5  -7  -7 22821.9 600.702   2
   5   7  -6 1293.94 126.643   2
   5   7  -6 1279.24 130.256   4
   5  -7  -6 1286.30 162.046   2
   5  -7  -6 1178.46 92.2655   5
   5  -7  -5 23026.3 409.550   5
   5   7  -5 22786.8 442.625   2
   5  -7  -4 788.342 88.6655   5
   5   7  -4 927.177 94.5283   2
   5  -7  -3 6410.69 241.073   5
   5  -7  -2 21451.2 461.661   5
   5  -7  -1 15374.0 412.839   5
   5  -7   0 643.172 111.481   5
   5  -7   1 3765.12 113.120   1
   5  -7   1 3853.18 234.657   5
   5  -7   2 10110.5 286.008   4
   5  -7   2 10105.4 219.690   1
   5  -7   2 10073.9 397.470   5
   5  -7   3 5366.82 205.610   4
   5  -7   3 5813.05 318.024   5
   5  -7   4 10798.3 284.919   4
   5   7   4 11217.6 283.924   3
   5  -7   4 11216.7 441.985   5
   5  -7   5 5260.54 194.980   4
   5  -7   5 5339.79 328.164   5
   5  -7   6 4620.14 309.956   5
   5  -7   7 1519.26 203.527   5
   5  -7   8 215.656 114.887   5
   5  -7   9 1144.64 192.650   5
   5  -7  10-26.7914 120.282   5
   5  -7  11 4094.49 348.286   5
   5  -7  12 375.308 163.444   5
   5  -7  13 1754.92 274.375   5
   5   9 -17 4135.71 418.689   2
   5  -9 -16 2.77748 146.893   2
   5   9 -16 71.5439 118.511   2
   5  -9 -15 1708.47 271.199   2
   5   9 -15 1982.60 278.014   2
   5  -9 -14 398.315 163.719   2
   5   9 -14 441.248 186.225   2
   5  -9 -13 737.387 164.395   2
   5   9 -13 806.854 188.692   2
   5  -9 -12-102.831 95.2803   2
   5   9 -12 117.295 101.954   2
   5   9 -11 2802.33 259.220   2
   5  -9 -11 3318.69 289.687   2
   5   9 -10 1923.76 199.960   2
   5  -9 -10 1903.87 225.202   2
   5  -9  -9 1169.02 168.208   2
   5   9  -9 1205.31 164.218   2
   5   9  -8 6486.64 261.070   4
   5  -9  -8 6042.62 338.351   2
   5   9  -8 5980.22 297.239   2
   5  -9  -8 5624.94 205.806   5
   5   9  -7 32413.1 626.396   2
   5   9  -7 32083.0 570.424   4
   5  -9  -7 31521.8 504.447   5
   5  -9  -7 32429.7 734.463   2
   5   9  -6 1422.91 127.994   2
   5   9  -6 1653.20 151.625   4
   5  -9  -6 1658.95 131.020   5
   5   9  -5 20637.3 409.429   2
   5  -9  -5 21056.4 450.081   5
   5  -9  -4 385.321 93.5845   5
   5   9  -4 473.649 69.8774   2
   5  -9  -3 802.513 116.053   5
   5  -9  -2 8621.32 324.448   5
   5  -9  -1 9978.38 358.594   5
   5  -9   0 625.946 125.426   5
   5  -9   0 436.050 53.5218   1
   5  -9   1 11389.6 253.573   1
   5  -9   1 12256.9 434.325   5
   5  -9   2 93.8991 111.886   5
   5  -9   2 107.626 59.4878   1
   5  -9   3 8754.06 261.639   1
   5  -9   3 9259.98 412.214   5
   5  -9   4 4247.95 304.822   5
   5   9   5 16615.2 324.987   3
   5  -9   5 16431.8 575.778   5
   5  -9   6 580.410 155.254   5
   5  -9   7 1480.12 211.576   5
   5  -9   8 768.936 177.243   5
   5  -9   9 1372.28 219.546   5
   5  -9  10 315.775 132.094   5
   5  -9  11 3806.79 357.915   5
   5  -9  12 67.1311 131.809   5
   5  -9  13 3300.38 364.185   5
   5  11 -17 317.419 167.463   2
   5 -11 -16 465.139 177.919   2
   5  11 -16 523.979 192.510   2
   5 -11 -15 911.363 209.275   2
   5  11 -15 1294.08 246.025   2
   5  11 -14 572.887 168.575   2
   5 -11 -14 626.527 191.537   2
   5 -11 -13 1137.77 210.146   2
   5  11 -13 1135.51 211.127   2
   5 -11 -12 1208.79 207.770   2
   5  11 -12 1186.86 194.180   2
   5  11 -11 2515.76 245.102   2
   5 -11 -11 2721.42 276.493   2
   5 -11 -10 151.979 118.311   2
   5  11 -10 67.3356 77.1977   2
   5 -11  -9 1454.04 192.314   2
   5  11  -9 1381.42 160.741   2
   5 -11  -8-28.9317 91.2673   2
   5  11  -8-23.0122 60.8788   2
   5  11  -8 80.9135 57.9293   4
   5 -11  -8-6.21338 49.3919   5
   5  11  -7 60.9666 56.0590   2
   5  11  -7 131.239 71.3683   4
   5 -11  -7 140.344 66.7194   5
   5  11  -6 1925.26 142.075   2
   5 -11  -6 2014.89 164.520   5
   5 -11  -5 2616.88 187.313   5
   5  11  -5 2676.15 145.094   2
   5 -11  -4 2188.07 181.388   5
   5 -11  -3 34894.8 684.878   5
   5 -11  -2 10719.7 394.237   5
   5 -11  -1 9292.05 381.857   5
   5 -11   0 38.8045 92.9896   5
   5 -11   0 160.453 59.6379   1
   5 -11   1 15.9821 106.480   5
   5 -11   1 154.870 69.9669   1
   5 -11   2 683.927 150.997   5
   5 -11   2 628.247 93.7101   1
   5 -11   3 137.323 84.6633   1
   5 -11   3 144.948 142.892   5
   5 -11   4 2364.66 245.490   5
   5 -11   4 2495.03 170.673   1
   5 -11   5 2466.27 258.517   5
   5 -11   5 2143.95 173.277   1
   5 -11   6 361.657 132.797   5
   5 -11   6 302.211 88.7047   1
   5 -11   7 4849.96 365.341   5
   5 -11   8 99.7151 140.505   5
   5 -11   9 3446.26 326.905   5
   5 -11  10 602.422 173.356   5
   5 -11  11 351.415 139.215   5
   5 -11  12 255.798 156.703   5
   5 -11  13 22.7402 141.380   5
   5 -13 -16 203.691 161.764   2
   5 -13 -15 1969.66 279.320   2
   5  13 -15 2255.34 288.635   2
   5 -13 -14 436.792 153.527   2
   5  13 -14 490.701 154.176   2
   5  13 -13 1806.35 249.496   2
   5 -13 -13 1588.99 239.190   2
   5 -13 -12 247.164 141.909   2
   5  13 -12 651.917 156.134   2
   5 -13 -11 35.6027 106.396   2
   5  13 -11-50.8859 79.2989   2
   5 -13 -10 427.974 134.785   2
   5  13 -10 424.351 114.807   2
   5  13  -9 6271.76 321.274   2
   5 -13  -9 6342.07 373.762   2
   5  13  -8 16.8244 60.9057   2
   5 -13  -8 40.3389 73.9224   5
   5  13  -7 6798.17 279.110   2
   5  13  -7 6638.86 275.745   4
   5 -13  -7 6172.53 292.719   5
   5  13  -6 241.149 61.3660   2
   5 -13  -6 355.159 98.4036   5
   5 -13  -5 14659.9 463.600   5
   5  13  -5 14319.3 302.047   2
   5 -13  -4 3.65138 98.5141   5
   5 -13  -3 10234.1 407.771   5
   5 -13  -2 1230.62 164.112   5
   5 -13  -1 3185.76 254.405   5
   5 -13   0 595.365 140.158   5
   5 -13   0 665.975 97.6011   1
   5 -13   1 6025.88 252.240   1
   5 -13   1 6253.72 359.412   5
   5 -13   2 116.749 110.495   5
   5 -13   2 79.8375 83.3084   1
   5 -13   3 7173.33 291.637   1
   5 -13   3 7993.95 425.536   5
   5 -13   4 257.988 143.272   5
   5 -13   5 1538.27 220.003   5
   5 -13   6 250.272 143.573   5
   5 -13   7 5571.02 405.467   5
   5 -13   8 561.208 171.249   5
   5 -13   9 2461.12 294.272   5
   5 -13  10 88.3807 137.214   5
   5 -13  11 1364.42 247.970   5
   5 -13  12 417.850 175.275   5
   5 -13  13 1478.32 271.259   5
   5 -15 -15 1736.42 279.890   2
   5 -15 -14 73.5320 116.494   2
   5 -15 -13 1133.81 212.130   2
   5 -15 -12 743.264 173.860   2
   5 -15 -11 209.392 125.287   2
   5 -15  -7 10151.4 410.233   5
   5 -15  -6 22.7178 88.5374   5
   5 -15  -5 11448.1 449.973   5
   5 -15  -4 495.056 133.141   5
   5 -15  -3 9918.13 440.325   5
   5 -15  -2-36.7560 89.5478   5
   5 -15  -1 216.932 121.750   5
   5 -15   0 242.001 131.917   5
   5 -15   0 329.798 85.1617   1
   5 -15   1 7042.25 406.130   5
   5 -15   2-56.3203 122.803   5
   5 -15   3 11211.1 532.335   5
   5 -15   4 833.320 180.972   5
   5 -15   5 5064.69 391.538   5
   5 -15   6 235.173 147.679   5
   5 -15   7 1807.09 257.875   5
   5 -15   8 1020.53 214.437   5
   5 -15   9 1234.07 245.296   5
   5 -15  10-96.8405 160.085   5
   5 -15  11 1216.69 224.133   5
   5 -15  12 407.364 201.913   5
   5 -17  -7 4491.52 305.730   5
   5 -17  -6 33.6023 85.0710   5
   5 -17  -5 3705.68 283.005   5
   5 -17  -4-57.4232 89.3242   5
   5 -17  -3 6607.20 387.051   5
   5 -17  -2 2949.11 276.631   5
   5 -17  -1 7045.19 412.536   5
   5 -17   0 3618.07 313.664   5
   5 -17   1 10722.0 527.089   5
   5 -17   2 119.499 127.072   5
   5 -17   3 5474.61 403.516   5
   5 -17   4-58.6018 139.261   5
   5 -17   5 5219.52 413.658   5
   5 -17   6 339.797 156.673   5
   5 -17   7 1752.74 272.167   5
   5 -17   8 402.225 188.073   5
   5 -17   9 2262.07 332.776   5
   5 -17  10 322.077 184.116   5
   5 -19  -7 1397.20 205.028   5
   5 -19  -6 94.3377 114.355   5
   5 -19  -5 1590.94 213.386   5
   5 -19  -4-247.841 138.849   5
   5 -19  -3 4104.08 324.880   5
   5 -19  -2 74.5370 121.945   5
   5 -19  -1 6665.10 427.211   5
   5 -19   0 175.474 143.823   5
   5 -19   1 3342.41 333.297   5
   5 -19   2 153.684 135.097   5
   5 -19   3 6848.43 474.149   5
   5 -19   4 302.510 151.060   5
   5 -19   5 3750.58 376.768   5
   5 -19   6-17.3080 133.659   5
   5 -19   7 799.463 212.988   5
   5 -19   8 81.4730 153.415   5
   5 -19   9 711.335 205.193   5
   5 -21  -6 34.7384 112.042   5
   5 -21  -5 17.5488 97.8980   5
   5 -21  -4 93.0820 125.676   5
   5 -21  -3 966.927 203.785   5
   5 -21  -2-90.3534 105.694   5
   5 -21  -1 1405.92 235.709   5
   5 -21   0 518.922 177.301   5
   5 -21   1 323.933 162.262   5
   5 -21   2-120.713 146.324   5
   5 -21   3 665.136 183.090   5
   5 -21   4 617.429 213.827   5
   5 -21   5 329.286 167.109   5
   5 -21   6-55.1449 185.669   5
   5 -21   7 728.574 239.857   5
   5 -23  -6 267.841 156.429   5
   5 -23  -5 1159.29 226.020   5
   5 -23  -4 31.5184 138.627   5
   5 -23  -3 2658.83 321.689   5
   5 -23  -2 54.3446 136.804   5
   5 -23  -1 1894.26 297.422   5
   5 -23   0 198.177 134.894   5
   5 -23   1 2022.63 291.464   5
   5 -23   2 353.576 157.340   5
   5 -23   3 2851.32 354.688   5
   5 -23   4 682.190 227.610   5
   5 -23   5 856.010 229.280   5
   5 -25  -5 1394.10 244.986   5
   5 -25  -4 207.397 154.055   5
   5 -25  -3 1416.72 266.901   5
   5 -25  -2 79.6361 142.645   5
   5 -25  -1 173.200 170.812   5
   5 -25   0 204.873 145.596   5
   5 -25   1 820.401 212.226   5
   5 -25   2 230.865 194.048   5
   6   0 -17-66.8861 132.678   2
   6   0 -16 172.258 152.394   2
   6   0 -15-106.678 122.262   2
   6   0 -14 2695.15 293.554   2
   6   0 -13 15.7346 93.0473   2
   6   0 -12 3767.45 321.528   2
   6   0 -11 31.4580 110.173   2
   6   0 -10 4825.19 322.562   2
   6   0  -9 148.771 104.253   2
   6   0  -8 955.978 146.521   2
   6   0  -7 109.588 90.8499   2
   6   0  -6 1746.05 164.236   2
   6   0  -5 120.159 87.9456   2
   6   0  -5-100.819 83.2761   4
   6   0  -5-48.9140 77.0572   3
   6   0  -4 19290.0 362.092   5
   6   0  -4 19031.5 470.941   4
   6   0  -4 19935.5 481.313   3
   6   0  -3 9.72392 53.0168   5
   6   0  -3 84.3189 83.2278   4
   6   0  -3-59.2371 74.2794   3
   6   0  -2 57483.5 719.100   5
   6   0  -2 56935.8 786.454   4
   6   0  -2 57041.8 780.725   3
   6   0  -1-0.83384 63.0397   5
   6   0  -1 188.913 92.7160   3
   6   0   0 12278.3 372.444   5
   6   0   0 11837.9 356.563   3
   6   0   1-3.62028 76.7986   5
   6   0   2 299.198 106.297   5
   6   0   3 87.8730 100.307   5
   6   0   4 974.094 162.394   5
   6   0   5 62.2340 108.906   5
   6   0   6 26851.2 728.797   5
   6   0   7-39.2068 111.679   5
   6   0   8 763.392 168.845   5
   6   0   9 131.053 141.007   5
   6   0  10-78.0165 109.270   5
   6   0  11-2.63851 114.686   5
   6   0  12 2129.43 284.769   5
   6  -2 -17 686.821 228.058   2
   6   2 -17 470.721 185.419   2
   6  -2 -16 720.050 198.684   2
   6   2 -16 382.477 158.209   2
   6  -2 -15-26.3467 111.088   2
   6   2 -15 195.516 145.674   2
   6  -2 -14 1884.62 253.158   2
   6   2 -14 2058.91 271.170   2
   6  -2 -13 415.425 148.869   2
   6   2 -13 323.827 145.197   2
   6  -2 -12 5942.53 396.469   2
   6   2 -12 6315.52 399.075   2
   6  -2 -12 5867.75 298.046   3
   6  -2 -11 3809.72 301.481   2
   6   2 -11 3410.36 288.977   2
   6  -2 -11 3161.78 219.551   3
   6  -2 -10 392.357 137.795   2
   6   2 -10 253.580 116.752   2
   6  -2 -10 338.863 87.9894   3
   6  -2  -9 92.9267 101.475   2
   6   2  -9 82.3654 92.9721   2
   6  -2  -9-22.2170 81.1772   3
   6  -2  -8 4156.70 238.659   3
   6  -2  -8 3833.20 271.328   2
   6   2  -8 4039.44 258.867   2
   6  -2  -7 2392.16 182.784   3
   6  -2  -7 2409.52 205.057   2
   6   2  -7 2510.41 195.434   2
   6   2  -6 22648.6 524.168   4
   6  -2  -6 23450.2 532.737   3
   6  -2  -6 23047.2 573.900   2
   6   2  -6 23103.5 533.549   2
   6  -2  -5 1103.12 86.0799   5
   6   2  -5 969.288 127.336   4
   6   2  -5 893.078 120.640   2
   6  -2  -5 1219.52 139.169   3
   6  -2  -4 5246.63 190.825   5
   6   2  -4 5474.22 256.349   4
   6  -2  -4 5384.98 260.254   4
   6  -2  -4 5505.39 257.084   3
   6  -2  -3 42.4841 52.2095   5
   6  -2  -3-29.5060 83.4668   4
   6  -2  -3 72.8706 79.7579   3
   6  -2  -2 1524.62 125.920   5
   6  -2  -2 1706.45 148.730   4
   6  -2  -2 1765.13 163.414   3
   6  -2  -1 1296.26 129.949   5
   6   2  -1 1286.30 128.139   5
   6  -2  -1 1374.57 143.254   4
   6   2  -1 1146.78 115.892   3
   6  -2   0 56012.8 791.034   5
   6   2   0 57238.7 808.716   5
   6  -2   0 56265.7 399.975   1
   6   2   0 55587.2 753.236   3
   6  -2   1 28776.3 598.104   5
   6   2   1 28998.3 605.854   5
   6   2   1 28423.2 531.687   3
   6  -2   2 16055.9 482.047   5
   6   2   2 16593.0 482.796   5
   6   2   2 16645.7 402.437   3
   6  -2   3 1345.68 175.268   5
   6   2   3 1166.88 163.396   5
   6  -2   4 4972.12 298.366   5
   6   2   4 4991.35 305.369   5
   6  -2   5 300.867 120.539   5
   6   2   5 387.866 130.785   5
   6  -2   6 10462.6 456.424   5
   6   2   6 10036.4 441.800   5
   6   2   7 3716.64 293.149   5
   6  -2   7 3774.86 293.687   5
   6  -2   8 932.418 198.671   5
   6   2   8 832.857 170.411   5
   6  -2   9 121.737 97.8999   5
   6   2   9 231.698 126.869   5
   6  -2  10 1291.02 215.036   5
   6   2  10 1004.26 191.394   5
   6  -2  11 81.6737 116.130   5
   6  -2  12 3936.41 364.984   5
   6  -2  13 361.989 150.406   5
   6  -4 -17 362.245 188.173   2
   6   4 -17 361.653 189.981   2
   6  -4 -16 1865.39 293.199   2
   6   4 -16 1614.39 257.548   2
   6  -4 -15 224.912 119.580   2
   6   4 -15-107.663 147.945   2
   6  -4 -14 4558.75 387.533   2
   6   4 -14 4305.07 368.941   2
   6  -4 -13 628.201 174.005   2
   6   4 -13 303.367 128.892   2
   6  -4 -12 7797.40 456.238   2
   6   4 -12 7684.02 441.924   2
   6  -4 -11 19.3278 122.203   2
   6   4 -11-151.162 119.484   2
   6  -4 -11 153.071 92.9781   3
   6  -4 -10 157.139 121.754   2
   6   4 -10 18.2540 99.9847   2
   6  -4 -10 47.9399 88.9112   3
   6  -4  -9 2062.14 183.812   3
   6   4  -9 2137.73 207.413   2
   6  -4  -9 2109.21 223.537   2
   6   4  -8 5694.57 296.960   2
   6  -4  -8 5741.16 278.786   3
   6  -4  -8 5682.37 322.878   2
   6  -4  -7 274.635 119.402   2
   6   4  -7 327.782 92.8413   2
   6  -4  -7 345.458 36.6687   5
   6   4  -7 261.516 78.4802   4
   6  -4  -7 395.200 105.586   3
   6  -4  -6 20951.5 309.024   5
   6   4  -6 20765.1 498.811   4
   6  -4  -6 19881.1 492.578   3
   6  -4  -6 20735.3 555.451   2
   6   4  -6 19962.3 484.577   2
   6  -4  -5 2841.10 134.449   5
   6   4  -5 3068.11 200.798   4
   6  -4  -5 2976.91 205.904   3
   6   4  -5 3031.75 188.363   2
   6  -4  -4 6085.02 213.890   5
   6  -4  -3 1101.04 106.554   5
   6  -4  -2 16603.4 431.357   4
   6  -4  -2 15725.6 392.568   5
   6  -4  -1 197.432 81.1992   5
   6  -4  -1-38.6594 67.6040   4
   6  -4   0 47551.7 695.029   4
   6  -4   0 47070.3 750.540   5
   6  -4   1 418.856 105.600   5
   6  -4   1 549.208 101.027   4
   6   4   1 384.070 77.0529   3
   6  -4   1 461.828 39.0926   1
   6  -4   2 10140.7 387.557   5
   6   4   2 9938.33 306.522   3
   6  -4   3 1897.05 198.384   5
   6   4   3 1837.13 141.628   3
   6  -4   4 14428.9 501.302   5
   6  -4   5 6118.13 350.616   5
   6  -4   6 6050.43 365.826   5
   6  -4   7 897.773 168.517   5
   6  -4   8 3817.32 313.446   5
   6  -4   9 296.726 136.441   5
   6  -4  10 2701.49 292.381   5
   6  -4  11 143.497 142.123   5
   6  -4  12 909.624 199.178   5
   6  -4  13 276.213 183.245   5
   6  -6 -17 116.298 136.146   2
   6   6 -17-1.32733 117.745   2
   6   6 -16 2889.16 342.785   2
   6  -6 -16 3148.94 369.321   2
   6  -6 -15-164.312 156.679   2
   6   6 -15 221.719 105.528   2
   6   6 -14 5112.92 401.848   2
   6  -6 -14 4995.25 404.634   2
   6  -6 -13 979.584 201.908   2
   6   6 -13 952.704 191.081   2
   6   6 -12 12250.8 550.551   2
   6  -6 -12 12269.9 567.902   2
   6  -6 -11-156.061 132.808   2
   6   6 -11 7.83680 95.0933   2
   6   6 -10 9002.58 423.197   2
   6  -6 -10 9328.56 454.894   2
   6   6  -9 4202.83 279.391   2
   6  -6  -9 3880.08 292.583   2
   6   6  -8 4117.31 255.815   2
   6   6  -8 4124.37 233.472   4
   6  -6  -8 4158.61 289.461   2
   6   6  -7 5509.21 273.125   4
   6  -6  -7 5447.17 310.750   2
   6  -6  -7 5233.54 160.164   5
   6   6  -7 5239.44 268.574   2
   6   6  -6 58140.1 829.594   4
   6  -6  -6 57889.9 598.640   5
   6   6  -6 58780.9 812.143   2
   6   6  -5 19434.9 439.134   2
   6  -6  -5 19429.8 381.231   5
   6  -6  -4 36715.5 561.939   5
   6  -6  -3 63285.6 783.333   5
   6  -6  -2 26186.9 527.393   5
   6  -6  -1 315.200 89.8818   5
   6  -6   0 14798.9 440.179   5
   6  -6   0 14305.6 391.239   4
   6  -6   1 7428.78 277.061   4
   6  -6   1 7145.30 331.859   5
   6  -6   2 20033.4 446.225   4
   6   6   2 20341.1 448.638   3
   6  -6   2 19347.3 556.399   5
   6  -6   3 27.2392 109.825   5
   6  -6   3 76.4965 68.0211   4
   6   6   3 43.5460 57.3592   3
   6  -6   4 16645.6 400.927   4
   6   6   4 17498.0 385.479   3
   6  -6   4 16892.6 564.444   5
   6  -6   5 965.121 172.508   5
   6  -6   5 978.286 119.658   4
   6  -6   6 10367.2 482.863   5
   6  -6   7 1500.23 220.061   5
   6  -6   8 5745.02 384.775   5
   6  -6   9 1068.66 191.510   5
   6  -6  10 1929.12 265.588   5
   6  -6  11 295.394 161.413   5
   6  -6  12 495.321 180.512   5
   6  -6  13 12.3288 98.3054   5
   6   8 -17-18.3901 116.241   2
   6  -8 -16 2442.14 320.499   2
   6   8 -16 2067.28 281.158   2
   6  -8 -15 416.059 191.409   2
   6   8 -15 167.363 157.845   2
   6  -8 -14 195.368 131.536   2
   6   8 -14 135.980 135.075   2
   6  -8 -13 524.531 176.034   2
   6   8 -13 250.291 139.008   2
   6  -8 -12 1939.96 244.038   2
   6   8 -12 1838.64 229.138   2
   6  -8 -11 222.239 143.846   2
   6   8 -11 31.0590 91.2247   2
   6   8 -10 24040.2 671.838   2
   6  -8 -10 23661.4 729.139   2
   6   8  -9 1993.20 197.820   2
   6  -8  -9 1826.46 213.466   2
   6   8  -8 24486.1 597.635   2
   6   8  -8 23429.7 541.307   4
   6  -8  -8 25238.1 687.007   2
   6   8  -7 2192.57 177.391   4
   6  -8  -7 2516.25 142.720   5
   6   8  -7 2456.04 184.070   2
   6   8  -6 16040.1 451.753   4
   6  -8  -6 15775.8 366.196   5
   6   8  -6 16789.1 423.471   2
   6  -8  -5 245.622 72.0411   5
   6   8  -5 129.909 69.5025   2
   6  -8  -4 9392.35 317.342   5
   6  -8  -3 9102.82 327.051   5
   6  -8  -2 15682.7 447.303   5
   6  -8  -1 655.858 122.437   5
   6  -8   0 6498.58 323.325   5
   6  -8   1 254.855 109.707   5
   6  -8   1 219.784 29.0456   1
   6  -8   2 7558.73 184.371   1
   6  -8   2 8064.49 383.368   5
   6  -8   3 4650.58 214.345   4
   6   8   3 4486.75 214.716   3
   6  -8   3 4639.94 174.086   1
   6  -8   3 4661.84 308.459   5
   6  -8   4 12169.3 331.260   4
   6   8   4 12808.1 337.958   3
   6  -8   4 12769.2 506.806   5
   6  -8   5 1829.17 210.474   5
   6  -8   6 2706.10 267.427   5
   6  -8   7 387.110 154.519   5
   6  -8   8 1892.37 251.832   5
   6  -8   9 386.130 161.867   5
   6  -8  10 2254.22 283.494   5
   6  -8  11 97.7768 156.495   5
   6  -8  12 1969.34 291.837   5
   6  -8  13 54.7153 118.427   5
   6  10 -17 617.541 158.644   2
   6 -10 -16-71.2523 150.230   2
   6  10 -16 62.2398 132.160   2
   6 -10 -15-40.0466 125.793   2
   6  10 -15 143.829 107.483   2
   6 -10 -14 323.702 122.916   2
   6  10 -14 357.377 144.437   2
   6 -10 -13 688.009 169.485   2
   6  10 -13 497.300 136.977   2
   6  10 -12 3397.93 294.550   2
   6 -10 -12 3120.13 304.440   2
   6 -10 -11 649.595 157.582   2
   6  10 -11 768.467 146.715   2
   6  10 -10 3773.12 278.853   2
   6 -10 -10 4056.29 326.042   2
   6  10  -9 3734.79 255.218   2
   6 -10  -9 3703.63 294.286   2
   6  10  -8 5121.80 271.266   2
   6  10  -8 5176.72 259.018   4
   6  10  -7 370.559 88.5874   2
   6 -10  -7 443.020 84.6115   5
   6  10  -7 272.635 95.2088   4
   6 -10  -6 3321.13 195.126   5
   6  10  -6 3732.48 200.120   2
   6 -10  -5 1292.79 136.835   5
   6 -10  -4 4753.29 250.040   5
   6 -10  -3 2700.17 200.946   5
   6 -10  -2 5552.48 289.225   5
   6 -10  -1 104.948 108.478   5
   6 -10   0 4822.50 293.846   5
   6 -10   1 5841.77 160.386   1
   6 -10   1 5915.54 340.520   5
   6 -10   2 1750.14 210.493   5
   6 -10   2 1732.46 109.750   1
   6 -10   3 412.596 141.025   5
   6 -10   4 227.077 132.649   5
   6  10   4 45.1214 50.6799   3
   6 -10   5-37.6338 137.301   5
   6 -10   6 2559.50 271.325   5
   6 -10   7-49.8841 123.262   5
   6 -10   8 4638.01 381.500   5
   6 -10   9-17.8801 127.731   5
   6 -10  10 688.866 199.609   5
   6 -10  11 121.284 160.301   5
   6 -10  12 267.994 151.463   5
   6 -10  13 260.353 168.527   5
   6  12 -17 264.574 133.868   2
   6 -12 -16 279.260 133.637   2
   6  12 -16 12.0740 101.627   2
   6 -12 -15 93.3828 137.674   2
   6  12 -15-114.565 117.648   2
   6 -12 -14 1217.41 236.789   2
   6  12 -14 949.444 190.092   2
   6 -12 -13 54.9980 125.358   2
   6  12 -13-40.3935 95.3372   2
   6 -12 -12 1837.12 259.707   2
   6  12 -12 1898.15 217.907   2
   6 -12 -11 254.643 124.509   2
   6  12 -11-88.6739 89.7283   2
   6  12 -10 1976.82 200.905   2
   6 -12 -10 1933.72 235.685   2
   6  12  -9 244.215 89.9412   2
   6  12  -8 8249.69 322.938   4
   6  12  -8 8763.11 343.547   2
   6  12  -7 3130.04 216.559   4
   6 -12  -7 2724.67 191.228   5
   6  12  -7 2969.65 188.691   2
   6 -12  -6 12704.8 413.608   5
   6  12  -6 13506.4 353.928   2
   6 -12  -5 32.4801 73.7217   5
   6 -12  -4 1845.62 183.815   5
   6 -12  -3 11568.2 430.829   5
   6 -12  -2 3612.28 257.157   5
   6 -12  -1 2908.83 247.180   5
   6 -12   0 6516.31 359.272   5
   6 -12   1 204.293 126.692   5
   6 -12   2 2674.02 258.534   5
   6 -12   3 2259.97 248.264   5
   6 -12   4 1345.64 218.603   5
   6 -12   5 555.154 186.551   5
   6 -12   6 3346.40 314.328   5
   6 -12   7 209.745 153.048   5
   6 -12   8 1439.46 229.858   5
   6 -12   9 514.130 162.895   5
   6 -12  10 1521.47 257.010   5
   6 -12  11 461.453 185.814   5
   6 -12  12 605.659 196.204   5
   6 -14 -15 119.114 130.519   2
   6 -14 -14 1231.91 227.325   2
   6 -14 -13 220.050 120.326   2
   6 -14 -12 2330.36 282.798   2
   6 -14  -7 4031.81 256.020   5
   6 -14  -6 10438.2 410.992   5
   6 -14  -5-4.66065 85.4704   5
   6 -14  -4 5700.03 327.448   5
   6 -14  -3 89.3514 105.684   5
   6 -14  -2 4400.92 299.054   5
   6 -14  -1 3771.60 296.162   5
   6 -14   0 8223.59 426.377   5
   6 -14   1 258.862 120.116   5
   6 -14   2 13444.8 572.490   5
   6 -14   3 55.0330 127.880   5
   6 -14   4 4614.89 367.112   5
   6 -14   5 127.079 152.346   5
   6 -14   6 3034.11 322.602   5
   6 -14   7 112.880 161.966   5
   6 -14   8 623.509 191.389   5
   6 -14   9 144.643 146.463   5
   6 -14  10 1375.02 265.363   5
   6 -14  11 392.317 196.780   5
   6 -16  -7-28.7613 86.9868   5
   6 -16  -6 574.596 123.609   5
   6 -16  -5 161.675 106.798   5
   6 -16  -4 13623.8 527.949   5
   6 -16  -3 910.803 163.164   5
   6 -16  -2 11209.7 501.542   5
   6 -16  -1 2762.29 270.286   5
   6 -16   0 9033.39 473.649   5
   6 -16   1 58.4278 126.860   5
   6 -16   2 7131.17 447.106   5
   6 -16   3 155.844 162.598   5
   6 -16   4 4033.83 365.776   5
   6 -16   5 301.607 170.440   5
   6 -16   6 3490.17 358.004   5
   6 -16   7 213.981 162.521   5
   6 -16   8 2751.89 327.463   5
   6 -16   9 505.854 177.034   5
   6 -16  10 1212.81 250.729   5
   6 -18  -7 466.905 125.531   5
   6 -18  -6 126.955 92.2208   5
   6 -18  -5 324.224 119.898   5
   6 -18  -4 3347.24 301.856   5
   6 -18  -3 714.941 176.430   5
   6 -18  -2 5769.34 396.074   5
   6 -18  -1 666.579 176.259   5
   6 -18   0 2935.77 304.684   5
   6 -18   1 132.383 154.189   5
   6 -18   2 5245.60 406.457   5
   6 -18   3 69.4100 143.406   5
   6 -18   4 2421.31 313.025   5
   6 -18   5 1418.39 241.316   5
   6 -18   6 370.044 184.177   5
   6 -18   7 213.259 175.593   5
   6 -18   8 1004.89 253.488   5
   6 -18   9 434.695 201.374   5
   6 -20  -6 506.336 158.564   5
   6 -20  -5-53.8520 131.109   5
   6 -20  -4 1158.74 204.014   5
   6 -20  -3 322.946 165.647   5
   6 -20  -2 4187.89 355.324   5
   6 -20  -1 295.262 151.783   5
   6 -20   0 1787.66 249.258   5
   6 -20   1-56.3483 122.260   5
   6 -20   2 2030.63 280.437   5
   6 -20   3 276.494 187.685   5
   6 -20   4 859.667 218.048   5
   6 -20   5-58.9580 157.338   5
   6 -20   6 260.708 177.985   5
   6 -20   7 113.636 182.638   5
   6 -22  -6 983.452 201.168   5
   6 -22  -5 118.374 132.358   5
   6 -22  -4 1957.59 259.491   5
   6 -22  -3 46.8182 115.642   5
   6 -22  -2 1109.10 212.629   5
   6 -22  -1 645.385 205.203   5
   6 -22   0 666.829 201.580   5
   6 -22   1 490.021 199.086   5
   6 -22   2 1396.40 242.119   5
   6 -22   3 287.251 191.710   5
   6 -22   4 2964.51 364.271   5
   6 -22   5 87.2414 154.376   5
   6 -24  -5 202.724 159.773   5
   6 -24  -4 1693.12 265.288   5
   6 -24  -3-262.486 160.607   5
   6 -24  -2 894.118 234.418   5
   6 -24  -1 585.762 210.278   5
   6 -24   0 600.106 206.259   5
   6 -24   1-83.9042 171.705   5
   6 -24   2 1686.09 307.059   5
   6 -26  -5-124.934 126.842   5
   6 -26  -4 1574.08 282.805   5
   6 -26  -3 700.294 226.401   5
   6 -26  -2 3405.68 389.116   5
   7  -1 -17 1204.80 248.351   2
   7   1 -17 1603.35 276.203   2
   7  -1 -16 381.862 152.101   2
   7   1 -16 366.756 180.960   2
   7  -1 -15 1692.61 266.165   2
   7   1 -15 1861.61 276.093   2
   7  -1 -14-105.134 108.768   2
   7   1 -14 6.12282 130.348   2
   7  -1 -13 4375.90 358.165   2
   7   1 -13 3833.53 331.207   2
   7  -1 -13 3747.48 262.663   3
   7  -1 -12 189.765 107.261   2
   7   1 -12 25.8874 95.5416   2
   7  -1 -12 175.921 74.8997   3
   7  -1 -11 102.314 107.435   2
   7   1 -11-5.47283 100.603   2
   7  -1 -11-6.72069 82.7330   3
   7  -1 -10 7344.70 347.677   3
   7  -1 -10 7087.38 393.129   2
   7   1 -10 7274.55 388.557   2
   7  -1  -9 998.318 164.685   2
   7   1  -9 851.270 155.163   2
   7  -1  -9 658.177 117.148   3
   7  -1  -8 145.600 122.669   2
   7   1  -8 59.6789 100.032   2
   7  -1  -8-26.9817 100.099   3
   7  -1  -7 11296.6 431.448   2
   7  -1  -7 11346.7 407.518   3
   7   1  -7 11178.4 422.255   2
   7   1  -6 1127.38 163.299   2
   7   1  -6 1011.20 141.510   4
   7  -1  -6 696.164 120.235   3
   7  -1  -5 97.0801 57.4619   5
   7   1  -5 179.636 102.082   4
   7  -1  -5 207.547 111.837   4
   7  -1  -5 95.3949 89.6316   3
   7  -1  -4 123.845 59.1663   5
   7   1  -4-0.61585 91.7540   4
   7  -1  -4 57.6639 90.4086   4
   7  -1  -4 33.0991 85.9231   3
   7   1  -4-69.6202 95.6700   3
   7  -1  -3 6793.68 263.996   5
   7   1  -3 6716.40 267.540   5
   7   1  -3 6752.67 312.419   4
   7  -1  -3 6306.56 298.676   4
   7  -1  -3 7081.81 304.846   3
   7   1  -3 6567.37 299.314   3
   7  -1  -2 5414.36 245.833   5
   7   1  -2 5136.87 248.505   5
   7  -1  -2 4872.39 262.835   4
   7  -1  -2 5649.66 275.265   3
   7   1  -2 4706.11 249.798   3
   7  -1  -1 22321.7 524.507   5
   7   1  -1 22442.4 522.166   5
   7  -1  -1 22605.6 532.493   3
   7   1  -1 23231.6 533.126   3
   7  -1   0 4246.68 250.435   5
   7   1   0 4462.78 257.321   5
   7   1   0 4400.02 239.560   3
   7  -1   1 15201.8 479.117   5
   7   1   1 15252.0 479.936   5
   7   1   1 15168.0 427.926   3
   7  -1   2 1049.31 156.967   5
   7   1   2 858.544 144.735   5
   7  -1   3 34.0134 105.903   5
   7   1   3-2.58787 110.985   5
   7  -1   4 104.799 105.542   5
   7   1   4 68.7428 114.122   5
   7  -1   5 184.646 110.817   5
   7   1   5 142.981 120.168   5
   7  -1   6 1173.54 191.951   5
   7   1   6 1445.76 210.884   5
   7  -1   7 1023.79 189.309   5
   7   1   7 618.518 140.907   5
   7  -1   8-18.3837 105.636   5
   7   1   8 128.051 113.203   5
   7  -1   9 288.170 124.477   5
   7   1   9 34.5687 103.547   5
   7  -1  10 228.569 137.934   5
   7   1  10 253.483 152.316   5
   7  -1  11 770.074 199.923   5
   7   1  11 417.745 146.743   5
   7  -1  12 148.935 116.935   5
   7  -1  13 802.308 210.458   5
   7  -3 -17 2290.68 324.075   2
   7   3 -17 2690.09 354.870   2
   7  -3 -16 343.011 168.986   2
   7   3 -16 418.542 170.993   2
   7  -3 -15 1486.27 260.384   2
   7   3 -15 911.207 210.136   2
   7  -3 -14 1689.48 248.451   2
   7   3 -14 1752.55 255.314   2
   7   3 -13 8017.47 475.565   2
   7  -3 -13 7908.52 484.284   2
   7   3 -12 3159.40 293.448   2
   7  -3 -12 2963.37 230.366   3
   7  -3 -12 2832.79 294.163   2
   7   3 -11 14218.9 568.196   2
   7  -3 -11 14206.0 476.198   3
   7  -3 -11 15461.8 607.660   2
   7  -3 -10 4037.62 255.437   3
   7  -3 -10 3728.33 299.802   2
   7   3 -10 3584.92 277.954   2
   7  -3  -9 12531.5 434.151   3
   7  -3  -9 12578.0 503.006   2
   7   3  -9 12272.9 472.224   2
   7  -3  -8 1223.39 176.500   2
   7   3  -8 1566.54 183.349   2
   7  -3  -8 1404.99 162.754   3
   7   3  -7 11832.7 420.323   4
   7  -3  -7 12250.8 424.219   3
   7  -3  -7 11813.2 454.656   2
   7   3  -7 11498.5 415.355   2
   7   3  -6 264.933 110.373   2
   7  -3  -6-3.83800 39.0904   5
   7   3  -6 15.1912 96.2186   4
   7  -3  -6 48.3196 87.1158   3
   7  -3  -5 36969.3 526.335   5
   7   3  -5 36939.2 707.713   4
   7  -3  -5 38269.5 719.229   3
   7  -3  -4 3936.00 192.138   5
   7   3  -4 4311.56 261.577   4
   7  -3  -4 4260.36 256.284   4
   7  -3  -4 4256.69 255.188   3
   7  -3  -3 17962.3 420.777   5
   7  -3  -3 17798.8 484.596   4
   7  -3  -3 17946.6 491.041   3
   7  -3  -2 4488.62 231.211   5
   7  -3  -2 4258.88 245.008   4
   7  -3  -1 29102.5 600.819   5
   7  -3  -1 30442.1 612.268   4
   7   3  -1 29011.6 603.648   3
   7  -3   0 12263.2 413.801   5
   7  -3   0 12737.0 402.711   4
   7   3   0 12569.5 393.313   3
   7  -3   1 25311.6 614.650   5
   7  -3   1 24655.6 305.200   1
   7   3   1 25450.6 625.112   5
   7   3   1 24682.1 540.667   3
   7  -3   2-129.622 121.109   5
   7   3   2 99.3459 103.735   5
   7   3   2 231.894 92.7306   3
   7  -3   3 9027.75 407.042   5
   7   3   3 9201.78 414.503   5
   7  -3   4 375.867 132.915   5
   7   3   4 597.133 147.936   5
   7  -3   5 2915.10 267.340   5
   7   3   5 2611.87 250.553   5
   7  -3   6 7210.48 414.695   5
   7   3   6 6783.67 394.698   5
   7  -3   7 3784.70 318.069   5
   7   3   7 4131.32 331.381   5
   7  -3   8 251.820 135.362   5
   7  -3   9 1443.64 221.085   5
   7  -3  10 275.001 149.811   5
   7  -3  11 3902.12 373.165   5
   7  -3  12 167.597 123.377   5
   7  -3  13 1736.88 279.991   5
   7  -5 -17 1378.22 261.721   2
   7   5 -17 1355.18 249.669   2
   7  -5 -16 113.755 150.512   2
   7   5 -16 106.419 136.796   2
   7  -5 -15-42.4589 102.363   2
   7   5 -15 189.932 127.609   2
   7  -5 -14 656.533 179.818   2
   7   5 -14 559.557 175.183   2
   7   5 -13 2132.40 254.688   2
   7  -5 -13 2521.45 282.730   2
   7  -5 -12 362.206 148.227   2
   7   5 -12 57.1741 94.7790   2
   7   5 -11 17158.3 618.347   2
   7  -5 -11 16141.2 502.599   3
   7  -5 -11 17089.7 651.060   2
   7  -5 -10 1037.37 173.558   2
   7   5 -10 1005.95 161.402   2
   7  -5 -10 1382.20 163.380   3
   7  -5  -9 4151.93 261.482   3
   7  -5  -9 3624.67 288.019   2
   7   5  -9 3587.40 261.864   2
   7  -5  -8 325.595 117.112   2
   7   5  -8 126.160 83.7924   2
   7   5  -8 79.8096 90.3656   4
   7  -5  -8 548.254 135.647   3
   7  -5  -7 11497.2 249.568   5
   7   5  -7 11612.0 413.785   4
   7   5  -7 10949.6 399.572   2
   7  -5  -6 5218.14 193.233   5
   7   5  -6 5220.72 281.486   4
   7   5  -6 5356.15 272.067   2
   7  -5  -5 35410.8 541.477   5
   7   5  -5 36270.1 711.462   4
   7  -5  -4 276.930 82.7509   5
   7  -5  -3 1782.82 156.867   5
   7  -5  -2 39.0095 82.8899   5
   7  -5  -2 12.8496 88.7598   4
   7  -5  -1 6140.70 288.231   4
   7  -5  -1 6173.78 296.592   5
   7  -5   0 5831.10 298.148   5
   7  -5   0 5719.11 275.334   4
   7   5   0 5622.31 266.430   3
   7  -5   1 16699.6 513.146   5
   7  -5   1 16380.7 445.569   4
   7   5   1 16105.8 441.194   3
   7  -5   2 832.341 152.956   5
   7  -5   2 929.151 128.920   4
   7   5   2 835.715 112.134   3
   7  -5   3 8182.81 397.370   5
   7  -5   3 7852.28 314.604   4
   7   5   3 8067.56 301.094   3
   7  -5   4 651.593 167.661   5
   7  -5   4 757.916 123.224   4
   7  -5   5 8431.47 431.491   5
   7  -5   6 341.248 135.026   5
   7  -5   7 2412.76 269.015   5
   7  -5   8 484.046 155.235   5
   7  -5   9 1498.84 232.525   5
   7  -5  10 188.541 142.209   5
   7  -5  11 2524.03 318.430   5
   7  -5  12 27.1129 141.780   5
   7  -5  13 909.735 220.647   5
   7  -7 -17 1573.23 288.400   2
   7   7 -17 1537.76 277.511   2
   7  -7 -16 1493.31 279.396   2
   7   7 -16 805.740 204.985   2
   7  -7 -15 1650.17 284.884   2
   7   7 -15 1880.83 275.763   2
   7  -7 -14 172.068 126.459   2
   7   7 -14 58.1502 111.544   2
   7   7 -13 2693.42 291.368   2
   7  -7 -13 2095.13 267.552   2
   7  -7 -12 82.8158 106.515   2
   7   7 -12 129.029 118.363   2
   7   7 -11 6068.22 361.738   2
   7  -7 -11 6213.07 402.770   2
   7  -7 -10 60.0741 105.217   2
   7   7 -10 119.401 109.646   2
   7  -7  -9 4514.69 317.362   2
   7   7  -9 4085.57 274.393   2
   7   7  -8 3096.04 223.741   4
   7  -7  -8 3379.43 280.580   2
   7   7  -8 3129.35 228.239   2
   7   7  -7 34754.8 703.886   4
   7   7  -7 36197.9 699.118   2
   7  -7  -7 34735.5 494.272   5
   7  -7  -6 145.716 65.1276   5
   7   7  -6 143.960 80.1182   2
   7   7  -6 145.853 112.795   4
   7  -7  -5 14180.9 373.481   5
   7  -7  -4 8244.04 308.842   5
   7  -7  -3 1196.99 137.839   5
   7  -7  -2 71.3164 83.6541   5
   7  -7  -1 20437.6 543.360   5
   7  -7   0 4831.60 250.736   4
   7  -7   0 4850.89 288.033   5
   7  -7   1 14370.2 421.106   4
   7  -7   1 13849.7 494.291   5
   7  -7   2 5087.74 249.956   4
   7   7   2 4900.49 242.766   3
   7  -7   2 5275.40 321.390   5
   7  -7   3 9813.74 337.358   4
   7   7   3 9574.80 330.043   3
   7  -7   3 10173.3 455.442   5
   7  -7   4 170.362 143.041   5
   7  -7   4-81.0160 63.1054   4
   7   7   4 211.684 78.2367   3
   7  -7   5 24251.1 747.158   5
   7  -7   6 3876.43 326.540   5
   7  -7   7 4784.36 369.560   5
   7  -7   8 588.150 174.148   5
   7  -7   9 2474.00 298.118   5
   7  -7  10 923.926 210.176   5
   7  -7  11 1989.47 288.124   5
   7  -7  12 218.352 145.754   5
   7  -7  13 835.739 229.128   5
   7   9 -17 182.708 149.279   2
   7  -9 -16 602.979 197.725   2
   7   9 -16 229.208 142.408   2
   7  -9 -15 414.947 175.042   2
   7   9 -15 270.297 142.787   2
   7  -9 -14 876.099 198.307   2
   7   9 -14 1146.52 213.012   2
   7   9 -13 2805.84 293.145   2
   7  -9 -13 2792.40 312.279   2
   7  -9 -12 1349.41 234.613   2
   7   9 -12 983.445 181.039   2
   7   9 -11 2285.47 239.733   2
   7  -9 -11 2536.42 270.243   2
   7  -9 -10 817.912 165.275   2
   7   9 -10 970.733 161.994   2
   7  -9  -9 317.200 130.201   2
   7   9  -9 385.436 109.703   2
   7   9  -9 266.358 92.1624   4
   7   9  -8 211.584 88.0604   2
   7   9  -8 78.8696 82.9112   4
   7   9  -7 2746.31 212.633   4
   7  -9  -7 2632.41 166.908   5
   7   9  -7 3063.90 206.808   2
   7  -9  -6 195.323 71.3825   5
   7  -9  -5 3772.85 215.924   5
   7  -9  -4-11.0814 73.4820   5
   7  -9  -3 846.107 134.896   5
   7  -9  -2 17122.4 513.507   5
   7  -9  -1 19026.6 554.486   5
   7  -9   0 992.622 168.023   5
   7  -9   1 1233.69 186.604   5
   7  -9   2 4460.81 311.751   5
   7  -9   3 962.669 197.862   5
   7   9   3 619.465 105.579   3
   7  -9   4 190.660 130.755   5
   7   9   4-1.67642 60.6451   3
   7  -9   5 4945.17 361.655   5
   7  -9   6 584.905 171.114   5
   7  -9   7 4352.60 369.125   5
   7  -9   8 756.714 207.788   5
   7  -9   9 1586.82 264.228   5
   7  -9  10 56.3643 133.276   5
   7  -9  11-26.8109 155.901   5
   7  -9  12 692.889 199.031   5
   7  11 -17 539.079 202.933   2
   7 -11 -16 356.394 176.008   2
   7  11 -16 218.333 134.829   2
   7 -11 -15 1455.26 251.674   2
   7  11 -15 1824.32 261.296   2
   7 -11 -14 300.491 154.553   2
   7  11 -14 139.657 133.363   2
   7  11 -13 2872.43 287.904   2
   7 -11 -13 2872.03 321.618   2
   7 -11 -12 778.577 175.041   2
   7  11 -12 777.901 159.734   2
   7  11 -11 3623.71 282.591   2
   7 -11 -11 3844.86 333.397   2
   7  11 -10 349.676 106.381   2
   7  11  -9 7242.82 327.834   4
   7  11  -9 7231.31 345.970   2
   7  11  -8 1079.77 139.035   4
   7  11  -8 1376.11 150.493   2
   7  11  -7 7513.62 351.596   4
   7 -11  -7 7587.50 301.231   5
   7  11  -7 7611.02 305.567   2
   7 -11  -6 8.17175 64.9368   5
   7 -11  -5 7712.43 327.411   5
   7 -11  -4 899.579 142.080   5
   7 -11  -3 7758.23 358.834   5
   7 -11  -2 3381.25 259.742   5
   7 -11  -1 9500.70 422.993   5
   7 -11   0 342.829 127.392   5
   7 -11   1 6452.60 372.041   5
   7 -11   2 3009.72 276.640   5
   7 -11   3 9480.85 480.605   5
   7 -11   4 1744.14 236.316   5
   7 -11   5 6415.56 418.190   5
   7 -11   6 209.949 107.269   5
   7 -11   7 3872.78 356.915   5
   7 -11   8 11.6066 138.968   5
   7 -11   9 1405.26 241.116   5
   7 -11  10 76.1999 140.609   5
   7 -11  11 586.385 203.131   5
   7 -11  12 234.519 148.971   5
   7 -13 -15 575.296 198.425   2
   7 -13 -14 79.6002 145.794   2
   7 -13 -13 642.301 181.897   2
   7  13  -8 3434.16 238.002   4
   7 -13  -7 4143.09 248.631   5
   7 -13  -6 334.514 98.5398   5
   7 -13  -5 6531.02 331.058   5
   7 -13  -4 993.606 146.104   5
   7 -13  -3 8912.75 406.165   5
   7 -13  -2 97.8927 104.494   5
   7 -13  -1 621.811 151.161   5
   7 -13   0 155.761 118.068   5
   7 -13   1 4059.70 324.675   5
   7 -13   2 358.908 142.784   5
   7 -13   3 8920.42 488.894   5
   7 -13   4 1796.41 254.471   5
   7 -13   5 3051.59 315.593   5
   7 -13   6 123.207 135.040   5
   7 -13   7 885.213 214.513   5
   7 -13   8 352.325 198.564   5
   7 -13   9 360.155 156.633   5
   7 -13  10 539.817 190.704   5
   7 -13  11 150.678 142.978   5
   7 -15  -7 3998.31 269.625   5
   7 -15  -6 1012.09 152.430   5
   7 -15  -5 5111.41 322.223   5
   7 -15  -4 426.107 128.277   5
   7 -15  -3 12851.1 525.097   5
   7 -15  -2 820.034 168.822   5
   7 -15  -1 4110.84 314.977   5
   7 -15   0 80.6038 117.079   5
   7 -15   1 2803.30 291.002   5
   7 -15   2 124.294 124.008   5
   7 -15   3 3539.98 329.936   5
   7 -15   4 236.618 168.254   5
   7 -15   5 2749.35 319.133   5
   7 -15   6 1192.49 241.201   5
   7 -15   7 3274.63 358.005   5
   7 -15   8 454.321 199.123   5
   7 -15   9 2283.99 353.492   5
   7 -15  10 251.999 175.223   5
   7 -17  -6 360.283 129.226   5
   7 -17  -5 6136.06 375.165   5
   7 -17  -4 664.180 163.232   5
   7 -17  -3 8597.26 456.133   5
   7 -17  -2 89.4119 98.1907   5
   7 -17  -1 6767.33 428.671   5
   7 -17   0 330.119 146.005   5
   7 -17   1 3292.19 325.662   5
   7 -17   2 37.8509 146.316   5
   7 -17   3 3286.32 349.484   5
   7 -17   4-57.6952 144.881   5
   7 -17   5 1557.61 261.675   5
   7 -17   6 143.444 178.437   5
   7 -17   7 1433.72 277.000   5
   7 -17   8 206.301 151.673   5
   7 -19  -6 111.407 120.729   5
   7 -19  -5 536.376 144.597   5
   7 -19  -4 306.628 144.271   5
   7 -19  -3 3933.72 345.554   5
   7 -19  -2 0.80864 113.317   5
   7 -19  -1 4290.04 370.413   5
   7 -19   0 264.158 162.314   5
   7 -19   1 717.434 196.014   5
   7 -19   2 444.872 169.361   5
   7 -19   3 211.266 179.489   5
   7 -19   4 254.023 182.793   5
   7 -19   5 375.670 170.161   5
   7 -19   6 169.348 164.027   5
   7 -19   7 232.691 168.167   5
   7 -21  -6 54.2138 129.386   5
   7 -21  -5 1817.76 236.012   5
   7 -21  -4 379.228 153.186   5
   7 -21  -3 1696.90 254.079   5
   7 -21  -2 344.937 170.504   5
   7 -21  -1 1901.32 280.938   5
   7 -21   0-46.8738 129.508   5
   7 -21   1 2000.62 297.540   5
   7 -21   2 296.177 204.662   5
   7 -21   3 1985.54 300.698   5
   7 -21   4 1090.04 257.224   5
   7 -21   5 321.434 169.524   5
   7 -23  -5 1223.06 231.292   5
   7 -23  -4-84.0648 119.571   5
   7 -23  -3 183.428 131.729   5
   7 -23  -2 143.473 137.082   5
   7 -23  -1 167.158 182.138   5
   7 -23   0 245.117 169.483   5
   7 -23   1 233.452 162.519   5
   7 -23   2 785.051 243.246   5
   7 -23   3 2439.91 352.419   5
   7 -25  -5 667.088 193.831   5
   7 -25  -4 92.3638 144.514   5
   7 -25  -3 4611.86 445.860   5
   7 -25  -2 1759.16 309.721   5
   7 -25  -1 2969.04 360.923   5
   8   0 -17 188.707 145.176   2
   8   0 -16 444.980 165.770   2
   8   0 -15 115.378 141.418   2
   8   0 -14 2258.34 280.715   2
   8   0 -13-77.8775 108.109   2
   8   0 -13-32.7426 78.8744   3
   8   0 -12 13264.2 516.106   3
   8   0 -12 13411.3 598.388   2
   8   0 -11-49.8759 101.993   2
   8   0 -11 42.5871 88.7843   3
   8   0 -10 84.0815 109.850   2
   8   0 -10 46.3799 90.3009   3
   8   0  -9-73.8376 93.2060   2
   8   0  -9 28.0843 92.8353   3
   8   0  -8 9981.01 419.269   3
   8   0  -8 9687.40 432.589   2
   8   0  -7 34.3136 92.7918   3
   8   0  -6 48878.5 885.110   4
   8   0  -6 50119.8 894.015   3
   8   0  -5 42.4303 107.216   4
   8   0  -5-131.351 115.338   3
   8   0  -4 19911.8 462.507   5
   8   0  -4 19778.9 553.130   4
   8   0  -4 20056.4 558.978   3
   8   0  -3 66.9454 79.7765   5
   8   0  -3 142.929 115.632   4
   8   0  -3 104.199 88.0469   3
   8   0  -2 7091.49 314.244   5
   8   0  -2 6935.44 334.001   4
   8   0  -2 7611.92 340.111   3
   8   0  -1 185.583 111.743   5
   8   0  -1 176.433 115.826   3
   8   0   0 24690.6 623.196   5
   8   0   1 45.8676 108.183   5
   8   0   2 8.64677 129.347   5
   8   0   3-38.5791 105.010   5
   8   0   4 471.557 163.804   5
   8   0   5 121.141 118.226   5
   8   0   6 12924.7 572.639   5
   8   0   7 170.405 133.894   5
   8   0   8 4184.71 357.518   5
   8   0   9 66.9683 140.228   5
   8   0  10 788.799 220.363   5
   8   0  11 145.798 170.874   5
   8  -2 -17 174.110 168.794   2
   8   2 -17-1.31966 105.537   2
   8  -2 -16 346.877 181.478   2
   8   2 -16 467.260 167.967   2
   8  -2 -15 1151.12 219.143   2
   8   2 -15 1342.94 232.017   2
   8  -2 -14 2727.61 316.958   2
   8   2 -14 2473.50 292.836   2
   8  -2 -13 51.0825 113.098   2
   8   2 -13-126.151 127.295   2
   8  -2 -13 86.6500 87.8300   3
   8  -2 -12 7948.98 388.930   3
   8  -2 -12 8144.18 469.823   2
   8   2 -12 7705.03 444.187   2
   8  -2 -11 2102.37 251.721   2
   8   2 -11 1785.47 219.085   2
   8  -2 -11 1926.56 201.465   3
   8  -2 -10 817.932 162.712   2
   8   2 -10 786.138 147.164   2
   8  -2 -10 885.065 147.884   3
   8  -2  -9 644.272 152.388   2
   8   2  -9 663.077 152.365   2
   8  -2  -9 645.743 130.522   3
   8  -2  -8 3129.16 239.009   3
   8  -2  -8 3138.23 256.761   2
   8   2  -8 3375.18 253.020   2
   8   2  -7 527.303 140.542   4
   8  -2  -7 684.693 141.330   3
   8  -2  -6 30742.2 491.357   5
   8   2  -6 30478.4 697.625   4
   8  -2  -6 30322.1 696.743   3
   8  -2  -5 190.144 71.5598   5
   8   2  -5 155.985 105.408   4
   8  -2  -5 312.956 132.915   4
   8  -2  -5 110.830 93.8037   3
   8  -2  -4 31588.2 580.772   5
   8   2  -4 31096.7 701.969   4
   8  -2  -4 31501.0 699.474   4
   8  -2  -4 31933.2 701.291   3
   8   2  -4 31448.6 696.822   3
   8  -2  -3 8996.26 331.805   5
   8  -2  -3 8780.16 373.988   4
   8  -2  -3 9404.38 385.513   3
   8   2  -3 8792.14 364.321   3
   8  -2  -2 18029.6 489.542   5
   8  -2  -2 18394.4 525.189   4
   8  -2  -2 18841.4 535.012   3
   8   2  -2 18027.0 517.065   3
   8  -2  -1 476.944 121.765   5
   8   2  -1 235.689 88.7047   5
   8  -2  -1 412.149 132.785   4
   8   2  -1 356.436 99.3595   3
   8  -2   0 8740.56 376.111   5
   8   2   0 8749.77 381.712   5
   8   2   0 8626.92 360.582   3
   8  -2   1 348.788 120.642   5
   8   2   1 349.781 100.013   5
   8   2   1 486.894 120.415   3
   8  -2   2 1574.60 197.725   5
   8   2   2 1709.83 205.057   5
   8  -2   3 70.8103 120.475   5
   8   2   3 34.7586 125.536   5
   8  -2   4 1927.11 228.772   5
   8   2   4 1791.56 217.375   5
   8  -2   5 721.638 165.975   5
   8   2   5 571.546 146.469   5
   8  -2   6 11499.9 545.519   5
   8   2   6 11713.6 547.045   5
   8  -2   7 134.086 147.972   5
   8   2   7-11.2607 114.644   5
   8  -2   8 3324.18 325.685   5
   8   2   8 3714.15 340.608   5
   8  -2   9 245.467 167.048   5
   8  -2  10 675.578 190.305   5
   8  -2  11 269.227 169.178   5
   8  -2  12 813.410 209.707   5
   8  -2  13 118.995 154.034   5
   8  -4 -17 176.277 151.125   2
   8   4 -17 191.957 146.652   2
   8  -4 -16 718.063 208.166   2
   8   4 -16 338.786 138.816   2
   8  -4 -15 301.831 154.309   2
   8   4 -15 403.544 158.474   2
   8  -4 -14 1425.71 248.613   2
   8   4 -14 1575.24 245.857   2
   8  -4 -13 87.0022 134.890   2
   8   4 -13 192.144 128.885   2
   8  -4 -12 1624.43 237.279   2
   8   4 -12 1299.03 202.700   2
   8  -4 -12 1879.33 205.863   3
   8  -4 -11 5430.40 320.457   3
   8  -4 -11 5424.80 381.118   2
   8   4 -11 5419.08 356.110   2
   8  -4 -10 3289.59 253.881   3
   8  -4 -10 3044.47 283.071   2
   8   4 -10 3345.45 272.119   2
   8  -4  -9 269.022 148.437   2
   8   4  -9 115.779 81.8252   2
   8  -4  -9 162.597 113.519   3
   8   4  -8 9774.59 407.928   4
   8  -4  -8 9593.88 406.787   3
   8   4  -8 9370.91 409.537   2
   8  -4  -7 7.05924 42.8277   5
   8   4  -7 45.2822 103.145   4
   8  -4  -7 91.4001 111.250   3
   8  -4  -6 8915.34 275.924   5
   8   4  -6 8932.50 382.495   4
   8  -4  -6 9504.30 399.417   3
   8  -4  -5 40.3095 59.8342   5
   8   4  -5 117.838 119.952   4
   8  -4  -5 232.131 144.945   3
   8  -4  -4 1776.12 154.047   5
   8  -4  -3 1839.87 173.180   5
   8  -4  -3 1617.42 181.241   4
   8  -4  -2 21975.5 548.313   5
   8  -4  -2 22206.6 577.068   4
   8   4  -2 22314.9 579.620   3
   8  -4  -1 2529.24 207.314   5
   8  -4  -1 2603.70 212.629   4
   8   4  -1 2437.56 196.175   3
   8  -4   0 17325.8 530.588   5
   8  -4   0 18197.4 514.830   4
   8   4   0 17693.1 499.891   3
   8  -4   1 143.812 118.496   5
   8  -4   1 210.278 98.3265   4
   8   4   1 131.288 95.6797   3
   8  -4   2 7933.33 396.141   5
   8  -4   2 7520.81 339.864   4
   8   4   2 7981.25 330.864   3
   8  -4   3-30.8798 120.583   5
   8  -4   4 3219.40 286.173   5
   8  -4   5 1137.27 197.646   5
   8  -4   6 1406.10 213.698   5
   8  -4   7 194.984 138.353   5
   8  -4   8 1015.79 204.936   5
   8  -4   9 59.8653 133.081   5
   8  -4  10 2885.18 339.387   5
   8  -4  11 238.958 143.744   5
   8  -4  12 1012.33 240.518   5
   8  -6 -17 229.619 172.110   2
   8   6 -17 77.2666 137.286   2
   8  -6 -16 2803.41 345.034   2
   8   6 -16 2669.31 336.357   2
   8  -6 -15 72.9345 130.686   2
   8   6 -15 151.075 130.935   2
   8  -6 -14 1303.57 239.201   2
   8   6 -14 1084.63 217.697   2
   8  -6 -13 886.819 186.643   2
   8   6 -13 1172.22 201.087   2
   8  -6 -12 4583.65 369.781   2
   8   6 -12 4241.20 331.949   2
   8  -6 -11 278.538 152.245   2
   8   6 -11 220.839 117.638   2
   8  -6 -10 11834.0 534.623   2
   8   6 -10 11591.2 485.959   2
   8   6  -9-85.2760 96.4789   2
   8   6  -9-13.8575 93.4727   4
   8   6  -8 9035.41 393.742   4
   8   6  -8 8745.06 383.836   2
   8  -6  -7 257.225 63.0128   5
   8   6  -7 396.033 124.401   4
   8  -6  -6 5950.48 239.435   5
   8   6  -6 6292.33 333.855   4
   8  -6  -5 46.3452 61.8526   5
   8  -6  -4 9128.04 336.687   5
   8  -6  -3 94.5660 95.5290   5
   8  -6  -2 9327.91 373.334   5
   8  -6  -2 9366.47 383.306   4
   8  -6  -1 6519.41 331.997   5
   8  -6  -1 6321.69 314.198   4
   8  -6   0 19965.4 584.165   5
   8  -6   0 19938.9 533.192   4
   8   6   0 18902.3 521.635   3
   8  -6   1 3738.38 272.598   5
   8  -6   1 3501.98 234.325   4
   8   6   1 3396.51 224.871   3
   8  -6   2 10240.2 461.630   5
   8  -6   2 9832.99 371.845   4
   8   6   2 10303.5 373.145   3
   8  -6   3 1264.48 202.588   5
   8  -6   3 1290.55 153.047   4
   8   6   3 1255.12 143.497   3
   8  -6   4 7842.37 435.013   5
   8  -6   4 7595.79 330.416   4
   8  -6   5 788.671 175.331   5
   8  -6   5 892.535 131.094   4
   8  -6   6 615.910 173.778   5
   8  -6   7 53.8987 126.080   5
   8  -6   8 1135.53 217.227   5
   8  -6   9 113.285 139.684   5
   8  -6  10 1712.50 282.757   5
   8  -6  11 1122.87 249.031   5
   8  -6  12 1063.56 232.724   5
   8   8 -17 485.828 199.828   2
   8  -8 -16 2195.34 321.281   2
   8   8 -16 1846.09 291.207   2
   8  -8 -15 30.6046 137.875   2
   8   8 -15 105.348 120.779   2
   8   8 -14 5953.65 427.413   2
   8  -8 -14 5813.02 457.844   2
   8  -8 -13 98.2798 139.378   2
   8   8 -13 208.909 119.343   2
   8  -8 -12 5765.92 421.690   2
   8   8 -12 6029.44 388.462   2
   8  -8 -11 929.666 212.227   2
   8   8 -11 499.796 129.839   2
   8  -8 -10 2413.87 263.368   2
   8   8 -10 2338.23 221.444   2
   8   8  -9 7482.43 360.564   4
   8   8  -9 7310.44 366.046   2
   8   8  -8 735.694 128.203   2
   8   8  -8 634.354 135.072   4
   8   8  -7 2789.94 230.016   4
   8  -8  -7 2689.57 165.905   5
   8   8  -6 11756.2 454.121   4
   8  -8  -6 12204.2 365.904   5
   8  -8  -5 3284.98 206.092   5
   8  -8  -4 9743.88 366.525   5
   8  -8  -3 160.332 98.6442   5
   8  -8  -2 3135.15 240.156   5
   8  -8  -1 554.055 144.210   5
   8  -8   0 3920.37 285.098   5
   8  -8   1 1846.66 175.617   4
   8   8   1 2015.73 180.650   3
   8  -8   1 2305.37 241.467   5
   8  -8   2 444.256 138.769   5
   8  -8   2 3.00365 72.5433   4
   8   8   2 356.192 91.0418   3
   8  -8   3 1164.69 201.312   5
   8  -8   3 931.715 123.499   4
   8   8   3 1130.97 133.840   3
   8  -8   4 6310.60 404.452   5
   8  -8   4 5917.49 283.140   4
   8   8   4 6258.50 284.400   3
   8  -8   5 212.527 142.615   5
   8  -8   6 8086.08 485.411   5
   8  -8   7 594.314 186.835   5
   8  -8   8 1345.46 226.605   5
   8  -8   9 123.627 173.186   5
   8  -8  10 146.589 148.378   5
   8  -8  11 413.386 180.817   5
   8  10 -17 93.2142 128.902   2
   8 -10 -16 791.796 212.052   2
   8  10 -16 439.715 156.646   2
   8 -10 -15 596.567 191.336   2
   8  10 -15 208.994 121.524   2
   8 -10 -14 1274.34 259.656   2
   8  10 -14 866.070 200.427   2
   8 -10 -13 181.603 131.419   2
   8  10 -13-22.5471 100.113   2
   8 -10 -12 2018.82 272.747   2
   8  10 -12 1908.09 224.606   2
   8  10 -11 96.7201 81.3018   2
   8  10 -10 5361.19 323.342   2
   8  10  -9 131.869 95.4863   2
   8  10  -9 83.5232 89.0698   4
   8  10  -8 2734.01 232.785   4
   8  10  -8 2815.29 215.730   2
   8  10  -7 1742.71 196.289   4
   8 -10  -7 1632.26 146.129   5
   8 -10  -6 3355.90 213.458   5
   8 -10  -5 1156.78 141.759   5
   8 -10  -4 428.684 111.714   5
   8 -10  -3 353.678 120.554   5
   8 -10  -2 864.367 160.653   5
   8 -10  -1 182.785 115.693   5
   8 -10   0 7896.25 411.524   5
   8 -10   1 430.584 148.392   5
   8 -10   2 4421.86 330.022   5
   8 -10   3 1604.57 222.058   5
   8  10   3 1398.60 146.617   3
   8 -10   4 1295.50 208.111   5
   8 -10   5 561.782 154.703   5
   8 -10   6 1455.52 238.938   5
   8 -10   7 204.406 145.190   5
   8 -10   8 999.316 228.417   5
   8 -10   9 52.0910 141.143   5
   8 -10  10 1084.64 255.470   5
   8 -10  11-27.2669 183.694   5
   8 -12 -15 105.015 107.386   2
   8 -12 -14 174.528 122.490   2
   8  12 -12 1884.79 225.889   2
   8  12 -11 22.5619 91.3089   2
   8  12 -10 4720.94 301.382   2
   8  12  -9 4020.44 276.560   4
   8  12  -9 3797.05 253.297   2
   8  12  -8 10727.6 439.539   4
   8 -12  -7 4032.18 242.499   5
   8 -12  -6 2702.82 213.656   5
   8 -12  -5 2.98169 81.5068   5
   8 -12  -4 168.508 95.6558   5
   8 -12  -3 84.7391 107.178   5
   8 -12  -2 1096.52 174.221   5
   8 -12  -1 934.626 174.171   5
   8 -12   0 9326.04 468.003   5
   8 -12   1 365.450 146.575   5
   8 -12   2 10249.9 510.309   5
   8 -12   3 1682.21 245.795   5
   8 -12   4 3962.42 354.463   5
   8 -12   5 318.394 119.105   5
   8 -12   6 174.822 136.740   5
   8 -12   7-148.400 150.045   5
   8 -12   8 229.034 168.854   5
   8 -12   9 70.5180 156.664   5
   8 -12  10 1408.21 282.700   5
   8  14  -8 4188.81 283.974   4
   8 -14  -6 2713.51 228.580   5
   8 -14  -5 30.3716 82.7543   5
   8 -14  -4 6988.32 379.105   5
   8 -14  -3 1328.52 186.537   5
   8 -14  -2 6148.14 378.373   5
   8 -14  -1 1975.18 236.663   5
   8 -14   0 2978.75 296.866   5
   8 -14   1-67.1733 107.819   5
   8 -14   2 3946.80 339.343   5
   8 -14   3 142.252 133.020   5
   8 -14   4 4406.42 381.744   5
   8 -14   5 1512.55 269.059   5
   8 -14   6 2517.98 323.536   5
   8 -14   7 835.115 195.906   5
   8 -14   8 392.488 194.583   5
   8 -14   9 742.645 214.159   5
   8 -16  -6 3244.18 269.965   5
   8 -16  -5 65.9628 103.887   5
   8 -16  -4 5858.14 374.336   5
   8 -16  -3-76.1805 111.937   5
   8 -16  -2 6577.63 418.845   5
   8 -16  -1 305.025 144.128   5
   8 -16   0 1943.88 247.941   5
   8 -16   1-189.554 128.770   5
   8 -16   2 4136.10 366.001   5
   8 -16   3 440.192 178.262   5
   8 -16   4 1724.65 269.040   5
   8 -16   5 624.074 198.744   5
   8 -16   6 2076.17 316.853   5
   8 -16   7 230.734 152.584   5
   8 -16   8 1108.05 261.170   5
   8 -18  -6 1532.10 209.924   5
   8 -18  -5-93.6173 99.2494   5
   8 -18  -4 4127.68 339.926   5
   8 -18  -3-80.8099 112.467   5
   8 -18  -2 2852.10 298.481   5
   8 -18  -1-72.9357 108.027   5
   8 -18   0 847.296 208.225   5
   8 -18   1 270.422 178.542   5
   8 -18   2 933.733 220.970   5
   8 -18   3 204.826 154.659   5
   8 -18   4 258.319 165.468   5
   8 -18   5 320.564 193.046   5
   8 -18   6 1118.28 255.678   5
   8 -20  -5 7.43540 113.805   5
   8 -20  -4 2911.94 302.451   5
   8 -20  -3 315.750 151.883   5
   8 -20  -2 1937.65 262.818   5
   8 -20  -1 353.569 163.735   5
   8 -20   0 1449.78 255.423   5
   8 -20   1 478.311 205.121   5
   8 -20   2 1380.12 262.043   5
   8 -20   3 528.308 201.881   5
   8 -20   4 838.857 216.730   5
   8 -20   5 457.691 197.042   5
   8 -22  -5-20.4905 105.324   5
   8 -22  -4 1466.20 240.992   5
   8 -22  -3 52.9951 134.985   5
   8 -22  -2 576.486 172.018   5
   8 -22  -1 27.0743 138.725   5
   8 -22   0 1302.82 269.419   5
   8 -22   1 562.423 193.534   5
   8 -22   2 1683.37 309.104   5
   8 -22   3 296.859 201.378   5
   8 -24  -5 578.505 209.195   5
   8 -24  -4 2891.09 331.912   5
   8 -24  -3 2265.60 314.177   5
   8 -24  -2 3574.75 387.753   5
   8 -24  -1 2284.74 316.355   5
   9  -1 -17 1377.36 269.944   2
   9   1 -17 1341.60 262.764   2
   9  -1 -16 501.620 165.950   2
   9   1 -16 312.962 171.162   2
   9  -1 -15 562.791 196.097   2
   9   1 -15 473.100 159.030   2
   9  -1 -14 770.638 199.349   2
   9   1 -14 620.136 197.513   2
   9   1 -14 691.286 144.193   3
   9  -1 -13 1229.83 222.283   2
   9   1 -13 1381.61 217.375   2
   9  -1 -13 1319.63 189.404   3
   9   1 -13 1586.23 211.996   3
   9  -1 -12 300.801 137.668   2
   9   1 -12 301.243 142.797   2
   9  -1 -12 148.196 92.8442   3
   9   1 -12 101.773 90.7714   3
   9  -1 -11-10.5040 94.6019   2
   9   1 -11 209.195 129.626   2
   9  -1 -11 18.6105 86.7919   3
   9   1 -11-142.330 129.026   3
   9  -1 -10-37.9608 99.5959   2
   9   1 -10-40.7887 93.0707   2
   9  -1 -10 187.809 103.454   3
   9   1 -10-57.8652 101.378   3
   9  -1  -9 4736.10 315.037   3
   9   1  -9 4488.75 303.794   3
   9  -1  -9 4570.28 327.191   2
   9   1  -9 4797.66 333.251   2
   9  -1  -8 1664.00 194.187   3
   9   1  -8 1989.33 210.494   3
   9   1  -7 17104.9 574.852   4
   9  -1  -7 17300.2 570.573   3
   9   1  -7 18093.6 586.191   3
   9   1  -6 152.473 113.903   4
   9  -1  -6 112.740 135.507   4
   9  -1  -6 172.674 124.200   3
   9   1  -6 121.396 95.1583   3
   9  -1  -5 10864.0 355.286   5
   9   1  -5 11106.0 453.515   4
   9  -1  -5 10722.4 447.351   4
   9  -1  -5 11143.7 451.460   3
   9   1  -5 10537.2 436.541   3
   9  -1  -4 1406.03 147.287   5
   9   1  -4 1405.16 187.559   4
   9  -1  -4 1555.30 196.180   4
   9  -1  -4 1514.00 184.227   3
   9   1  -4 1171.58 163.390   3
   9  -1  -3 5844.08 291.374   5
   9   1  -3 5812.26 297.260   5
   9   1  -3 5634.31 334.804   4
   9  -1  -3 5405.65 325.801   4
   9  -1  -3 6042.92 335.727   3
   9   1  -3 5426.18 314.896   3
   9  -1  -2 2602.20 213.465   5
   9   1  -2 2531.35 214.791   5
   9  -1  -2 2345.59 232.158   4
   9  -1  -2 2611.08 235.945   3
   9   1  -2 2648.77 226.419   3
   9  -1  -1 1232.45 173.663   5
   9   1  -1 1226.79 176.236   5
   9  -1  -1 1359.56 199.597   4
   9   1  -1 1339.09 180.454   3
   9   1   0 2679.04 237.401   5
   9  -1   0 2801.16 243.226   5
   9   1   0 2974.69 239.544   3
   9  -1   1 4321.47 302.393   5
   9   1   1 3814.59 290.293   5
   9  -1   2 194.612 138.425   5
   9   1   2 85.6181 123.502   5
   9  -1   3 5410.37 366.107   5
   9   1   3 5028.71 352.622   5
   9  -1   4 197.918 130.569   5
   9   1   4 265.534 111.568   5
   9  -1   5 1748.86 240.070   5
   9   1   5 1984.17 248.298   5
   9  -1   6 984.078 199.483   5
   9   1   6 1182.11 226.530   5
   9  -1   7 4903.41 403.946   5
   9   1   7 4517.14 384.275   5
   9  -1   8 71.3523 115.753   5
   9   1   8 226.570 158.495   5
   9  -1   9 1525.34 261.291   5
   9   1   9 1331.28 232.019   5
   9  -1  10 177.494 146.634   5
   9  -1  11 660.088 198.685   5
   9  -3 -17 939.527 230.942   2
   9   3 -17 670.169 201.885   2
   9  -3 -16 209.105 154.372   2
   9   3 -16 69.0756 139.763   2
   9  -3 -15 317.765 158.141   2
   9   3 -15 404.099 159.584   2
   9  -3 -14 396.280 170.909   2
   9   3 -14 236.527 146.077   2
   9  -3 -13 2317.82 235.529   3
   9  -3 -13 2471.43 285.202   2
   9   3 -13 2670.28 288.497   2
   9  -3 -12 590.133 172.547   2
   9   3 -12 177.356 120.750   2
   9  -3 -12 326.146 118.096   3
   9  -3 -11 5078.49 332.159   3
   9  -3 -11 4655.56 364.654   2
   9   3 -11 5152.77 358.747   2
   9  -3 -10 788.831 168.632   2
   9   3 -10 860.702 168.825   2
   9  -3 -10 766.902 155.395   3
   9   3  -9 1796.66 206.620   2
   9  -3  -9 1848.37 206.342   3
   9   3  -8 377.221 138.973   4
   9  -3  -8 396.155 119.074   3
   9  -3  -7 15580.5 366.979   5
   9   3  -7 15826.2 549.889   4
   9  -3  -7 15911.8 546.185   3
   9  -3  -6 168.958 76.5238   5
   9   3  -6 252.908 124.325   4
   9  -3  -6 53.9282 113.835   3
   9  -3  -5 9112.10 327.477   5
   9   3  -5 9603.76 423.083   4
   9  -3  -5 9264.58 428.261   4
   9  -3  -5 9042.54 413.901   3
   9  -3  -4 623.664 120.574   5
   9   3  -4 599.377 164.957   4
   9  -3  -4 750.321 164.137   4
   9  -3  -4 826.086 181.808   3
   9   3  -4 364.502 107.604   3
   9  -3  -3 2239.78 194.100   5
   9  -3  -3 2147.47 216.164   4
   9   3  -3 2022.54 201.230   3
   9  -3  -2 1203.16 159.061   5
   9  -3  -2 1195.36 170.364   4
   9   3  -2 1239.34 172.895   3
   9  -3  -1 2047.88 205.233   5
   9  -3  -1 1839.70 198.495   4
   9   3  -1 1791.41 191.252   3
   9  -3   0 6327.86 355.745   5
   9  -3   0 6541.91 343.049   4
   9   3   0 6317.11 329.090   3
   9  -3   1 4087.99 313.434   5
   9  -3   1 4529.65 287.070   4
   9   3   1 4466.84 277.936   3
   9  -3   2 98.4769 140.874   5
   9   3   2-85.6558 115.195   5
   9  -3   3 2328.52 257.137   5
   9   3   3 2307.53 253.615   5
   9  -3   4 1129.58 209.533   5
   9   3   4 1042.28 191.380   5
   9  -3   5 5484.23 394.253   5
   9   3   5 5860.76 404.857   5
   9  -3   6 12.9326 139.135   5
   9  -3   7 1253.52 227.389   5
   9  -3   8-115.273 123.560   5
   9  -3   9 143.660 141.391   5
   9  -3  10 262.245 139.938   5
   9  -3  11 1096.38 239.822   5
   9   5 -17 1224.48 232.545   2
   9  -5 -16 204.405 181.931   2
   9   5 -16 130.636 125.889   2
   9  -5 -15 263.359 155.315   2
   9   5 -15 259.255 145.881   2
   9  -5 -14 184.454 149.683   2
   9   5 -14 301.255 154.601   2
   9  -5 -13 3434.06 337.641   2
   9   5 -13 3075.31 303.628   2
   9  -5 -12 829.408 182.769   2
   9   5 -12 631.885 156.204   2
   9  -5 -11 14820.3 545.275   3
   9  -5 -11 14535.5 627.823   2
   9   5 -11 14148.6 575.250   2
   9   5 -10 348.364 133.589   2
   9  -5 -10 283.081 121.366   3
   9   5  -9 7884.13 401.233   4
   9  -5  -9 8273.66 406.418   3
   9   5  -9 8215.20 404.126   2
   9   5  -8 365.645 128.943   4
   9  -5  -7 8801.72 287.290   5
   9   5  -7 8901.63 413.662   4
   9  -5  -6 37.3692 69.2922   5
   9   5  -6 17.9979 115.720   4
   9  -5  -5 6394.88 286.299   5
   9   5  -5 6176.84 357.055   4
   9  -5  -4-67.2101 83.5475   5
   9  -5  -3 1339.21 164.111   5
   9  -5  -3 1042.10 172.082   4
   9  -5  -2 104.665 86.6661   5
   9  -5  -2-103.351 110.253   4
   9   5  -2-75.7151 111.408   3
   9  -5  -1 21829.7 620.867   5
   9  -5  -1 20884.3 597.192   4
   9   5  -1 21285.3 597.551   3
   9  -5   0 381.950 130.405   5
   9  -5   0 385.814 125.849   4
   9   5   0 336.104 108.345   3
   9  -5   1 12408.6 506.562   5
   9  -5   1 12287.8 454.550   4
   9   5   1 12290.1 446.811   3
   9  -5   2 301.630 125.874   5
   9  -5   2 275.848 104.989   4
   9   5   2 322.766 110.413   3
   9  -5   3 2852.75 277.620   5
   9  -5   3 3015.77 235.761   4
   9  -5   4 1629.81 242.968   5
   9  -5   4 1468.96 172.922   4
   9  -5   5 5065.01 384.674   5
   9  -5   5 5466.15 308.678   4
   9  -5   6 341.855 145.745   5
   9  -5   7 1138.92 239.628   5
   9  -5   8 361.065 200.926   5
   9  -5   9 1264.43 261.538   5
   9  -5  10 318.935 173.223   5
   9  -5  11 3451.45 392.776   5
   9   7 -17 295.701 130.288   2
   9  -7 -16 308.376 204.938   2
   9   7 -16 168.114 125.464   2
   9  -7 -15 1299.20 250.964   2
   9   7 -15 1336.16 246.300   2
   9  -7 -14 101.961 137.261   2
   9   7 -14 158.129 128.050   2
   9  -7 -13 2642.09 304.869   2
   9   7 -13 2437.95 273.123   2
   9  -7 -12 462.629 171.710   2
   9   7 -12 298.052 143.948   2
   9   7 -11 865.814 169.780   2
   9   7 -10 1479.46 193.955   2
   9   7  -9 100.651 80.8935   2
   9   7  -9 60.1072 98.0408   4
   9   7  -8 784.853 146.293   4
   9  -7  -7 2665.39 173.380   5
   9   7  -7 2416.64 227.373   4
   9  -7  -6-9.65290 61.2201   5
   9   7  -6-58.7597 109.385   4
   9  -7  -5 8271.81 336.186   5
   9  -7  -4 1693.96 173.314   5
   9  -7  -3 636.797 129.167   5
   9  -7  -2 37.3080 104.228   5
   9  -7  -1 12699.4 486.848   5
   9  -7  -1 12590.0 466.392   4
   9  -7   0 2223.44 237.068   5
   9  -7   0 2234.00 202.757   4
   9   7   0 1925.70 190.073   3
   9  -7   1 1588.66 210.145   5
   9  -7   1 1362.68 164.952   4
   9   7   1 1195.86 156.354   3
   9  -7   2 2391.14 258.418   5
   9  -7   2 2434.29 209.387   4
   9   7   2 2508.56 208.673   3
   9  -7   3 352.599 139.757   5
   9  -7   3 412.964 113.995   4
   9   7   3 260.596 106.459   3
   9  -7   4 407.218 160.689   5
   9  -7   4 417.575 104.430   4
   9  -7   5 4555.99 372.392   5
   9  -7   6 535.955 153.189   5
   9  -7   7 1263.95 227.322   5
   9  -7   8 27.3724 123.165   5
   9  -7   9-126.282 150.114   5
   9  -7  10 33.7880 160.945   5
   9   9 -17 1100.79 247.679   2
   9  -9 -16 345.826 164.667   2
   9   9 -16 44.0663 119.790   2
   9  -9 -15 3666.18 390.236   2
   9   9 -15 4154.47 380.664   2
   9  -9 -14 205.118 144.538   2
   9   9 -14 303.753 132.089   2
   9  -9 -13 4439.83 402.511   2
   9   9 -13 4109.06 340.674   2
   9   9 -12 39.0450 102.573   2
   9   9 -11 4284.91 317.317   2
   9   9 -10 122.914 95.9741   2
   9   9 -10-29.0489 96.8459   4
   9   9  -9 2519.08 235.210   4
   9   9  -9 3056.05 241.941   2
   9   9  -8 1521.71 194.273   4
   9   9  -7 7628.18 395.357   4
   9  -9  -7 7274.56 297.356   5
   9  -9  -6 1436.83 153.960   5
   9  -9  -5 11611.9 418.976   5
   9  -9  -4 2046.23 193.587   5
   9  -9  -3 10504.3 431.930   5
   9  -9  -2 4040.04 284.128   5
   9  -9  -1 14159.2 533.678   5
   9  -9   0 91.1998 104.369   5
   9   9   1 10236.3 416.866   3
   9  -9   1 10849.3 504.179   5
   9  -9   2 1186.66 201.901   5
   9   9   2 1487.27 172.450   3
   9  -9   3 3739.13 326.124   5
   9   9   3 3820.06 250.656   3
   9  -9   4 192.951 119.527   5
   9  -9   5 3943.13 350.820   5
   9  -9   6 345.997 136.181   5
   9  -9   7 1258.10 251.448   5
   9  -9   8 59.2989 146.593   5
   9  -9   9 830.237 208.973   5
   9  -9  10 612.876 213.133   5
   9 -11 -15 600.590 192.038   2
   9  11 -14 66.8641 123.346   2
   9  11 -13 3186.39 298.715   2
   9  11 -12 393.235 107.956   2
   9  11 -11 4640.82 322.957   2
   9  11 -10 203.559 98.0131   2
   9  11 -10 264.440 110.828   4
   9  11  -9 2831.72 251.677   4
   9  11  -8 2654.43 246.304   4
   9  11  -7 1882.12 209.059   4
   9 -11  -6 149.974 77.7044   5
   9 -11  -5 2562.90 213.743   5
   9 -11  -4 4616.29 301.627   5
   9 -11  -3 6232.22 353.001   5
   9 -11  -2 2552.82 239.345   5
   9 -11  -1 8143.91 427.647   5
   9 -11   0 529.361 154.681   5
   9 -11   1 9966.77 502.055   5
   9 -11   2 476.159 150.021   5
   9  11   2 440.722 106.010   3
   9 -11   3 2420.14 279.233   5
   9 -11   4 2055.31 268.408   5
   9 -11   5-35.2034 135.606   5
   9 -11   6-220.174 154.026   5
   9 -11   7 228.008 180.298   5
   9 -11   8 393.153 167.467   5
   9 -11   9 1058.82 259.923   5
   9  13  -9 4261.16 298.851   4
   9  13  -8 535.757 142.269   4
   9 -13  -6 576.314 119.249   5
   9 -13  -5 3461.56 265.840   5
   9 -13  -4 168.005 109.584   5
   9 -13  -3 11753.6 504.432   5
   9 -13  -2 1034.36 179.476   5
   9 -13  -1 4749.62 345.966   5
   9 -13   0 237.395 123.579   5
   9 -13   1 1693.46 247.862   5
   9 -13   2 548.108 179.186   5
   9 -13   3 4286.60 378.628   5
   9 -13   4 2456.50 312.743   5
   9 -13   5 1278.29 254.988   5
   9 -13   6 862.341 250.371   5
   9 -13   7 1753.89 278.117   5
   9 -13   8 149.851 195.756   5
   9  15  -8 1107.94 185.187   4
   9 -15  -6 379.148 117.917   5
   9 -15  -5 670.143 149.504   5
   9 -15  -4 967.941 173.108   5
   9 -15  -3 4379.51 333.707   5
   9 -15  -2 180.348 131.193   5
   9 -15  -1 1594.22 236.185   5
   9 -15   0 1280.17 223.014   5
   9 -15   1 1463.39 237.923   5
   9 -15   2 1025.25 218.212   5
   9 -15   3 1772.01 260.712   5
   9 -15   4 859.681 213.430   5
   9 -15   5 1269.82 250.883   5
   9 -15   6 362.804 181.896   5
   9 -15   7 2057.37 326.478   5
   9 -17  -6 102.149 109.571   5
   9 -17  -5 1280.63 210.354   5
   9 -17  -4 247.443 117.162   5
   9 -17  -3 3795.60 339.442   5
   9 -17  -2 486.022 169.878   5
   9 -17  -1 1104.27 233.373   5
   9 -17   0 366.190 150.222   5
   9 -17   1 91.8841 140.496   5
   9 -17   2 23.8841 150.239   5
   9 -17   3 261.920 169.307   5
   9 -17   4 46.8796 130.074   5
   9 -17   5 866.817 233.217   5
   9 -17   6 85.6212 159.026   5
   9 -19  -5 2919.49 293.582   5
   9 -19  -4-176.793 137.871   5
   9 -19  -3 766.374 193.101   5
   9 -19  -2 116.172 142.236   5
   9 -19  -1 1497.97 267.728   5
   9 -19   0 272.810 188.867   5
   9 -19   1 1504.87 277.702   5
   9 -19   2-172.258 172.730   5
   9 -19   3 2046.64 327.720   5
   9 -19   4 373.096 211.517   5
   9 -21  -5 748.213 194.364   5
   9 -21  -4 160.619 132.252   5
   9 -21  -3-187.663 152.410   5
   9 -21  -2 139.336 163.065   5
   9 -21  -1 686.896 223.164   5
   9 -21   0 27.2730 141.770   5
   9 -21   1 921.214 240.954   5
   9 -21   2 108.103 148.970   5
   9 -23  -4 1745.40 274.807   5
   9 -23  -3 4389.14 408.489   5
   9 -23  -2 2245.41 308.406   5
   9 -23  -1 1354.51 255.683   5
   9 -23   0-56.2095 157.200   5
  10   0 -17-21.2466 139.619   2
  10   0 -16 509.621 187.004   2
  10   0 -15 130.149 133.247   2
  10   0 -14 5473.57 383.988   3
  10   0 -14 5087.68 424.958   2
  10   0 -13 220.553 155.289   2
  10   0 -13 113.367 109.013   3
  10   0 -12 26567.1 803.369   3
  10   0 -12 26828.4 869.723   2
  10   0 -11-2.54402 109.201   2
  10   0 -11-2.29235 99.8920   3
  10   0 -10 3236.82 276.953   3
  10   0  -9-54.1174 111.656   3
  10   0  -8 7048.80 393.298   3
  10   0  -7-97.6295 129.158   4
  10   0  -7 17.8807 92.7368   3
  10   0  -6 39551.8 901.616   4
  10   0  -6 39131.3 891.021   3
  10   0  -5-153.918 118.362   4
  10   0  -5 193.692 129.489   3
  10   0  -4 5050.40 284.970   5
  10   0  -4 4909.42 329.028   4
  10   0  -4 4558.01 310.564   3
  10   0  -3 71.2612 102.421   5
  10   0  -3 1.83276 114.639   4
  10   0  -2 3961.50 277.287   5
  10   0  -2 3743.77 286.862   4
  10   0  -2 4245.14 304.376   3
  10   0  -1-25.9853 115.665   5
  10   0   0 5891.55 359.863   5
  10   0   1 69.1605 124.186   5
  10   0   2 6793.16 418.660   5
  10   0   3-68.8150 108.048   5
  10   0   4 6641.36 437.341   5
  10   0   5 147.631 149.077   5
  10   0   6 7588.78 498.992   5
  10   0   7-158.694 125.219   5
  10   0   8 959.809 230.160   5
  10   0   9 127.566 149.979   5
  10   0  10 189.521 171.268   5
  10   2 -17 378.259 166.636   2
  10  -2 -16 149.091 184.541   2
  10   2 -16 118.907 132.192   2
  10  -2 -15-105.475 126.988   2
  10   2 -15 87.0373 129.270   2
  10  -2 -14 930.017 227.889   2
  10   2 -14 787.913 188.372   2
  10   2 -14 718.364 157.424   3
  10  -2 -13 231.931 163.231   2
  10   2 -13 60.8370 124.802   2
  10  -2 -13 255.437 130.306   3
  10   2 -13-101.613 114.054   3
  10  -2 -12 8302.24 452.294   3
  10   2 -12 9366.24 492.536   3
  10  -2 -12 8296.45 498.839   2
  10   2 -12 9140.93 510.854   2
  10  -2 -11 928.201 187.851   2
  10   2 -11 1202.50 210.681   2
  10  -2 -11 1238.68 198.526   3
  10   2 -11 904.155 157.369   3
  10  -2 -10 3759.69 302.392   3
  10   2 -10 4131.82 316.730   3
  10  -2  -9 579.556 135.753   3
  10   2  -9 575.433 134.455   3
  10   2  -8 6904.06 395.502   4
  10  -2  -8 7722.26 410.198   3
  10   2  -8 7541.51 412.731   3
  10   2  -7 1666.04 219.618   4
  10  -2  -7 1642.84 209.847   3
  10   2  -7 1491.86 185.382   3
  10  -2  -6 6235.12 276.714   5
  10   2  -6 5927.92 365.460   4
  10  -2  -6 6759.67 390.955   4
  10  -2  -6 6329.70 369.864   3
  10   2  -6 6471.89 374.183   3
  10  -2  -5 963.903 138.683   5
  10   2  -5 646.936 150.784   4
  10  -2  -5 935.466 166.505   4
  10  -2  -5 1162.21 196.366   3
  10   2  -5 681.070 136.211   3
  10  -2  -4 892.476 137.298   5
  10   2  -4 994.296 186.290   4
  10  -2  -4 832.063 170.411   4
  10  -2  -4 1020.33 195.449   3
  10   2  -4 792.077 164.015   3
  10  -2  -3-66.4064 108.840   5
  10   2  -3 205.900 155.097   4
  10  -2  -3 20.6265 119.020   4
  10   2  -3 122.725 89.0240   3
  10  -2  -2 3857.71 277.240   5
  10  -2  -2 4137.62 294.630   4
  10   2  -2 3747.91 279.190   3
  10  -2  -1-27.6138 96.6534   5
  10   2  -1 160.757 115.303   5
  10  -2  -1 139.989 128.483   4
  10   2  -1 163.265 130.735   3
  10  -2   0 6109.61 362.546   5
  10   2   0 6391.25 378.536   5
  10  -2   0 6329.31 366.777   4
  10   2   0 6056.79 344.954   3
  10  -2   1 183.250 137.385   5
  10   2   1 209.900 127.717   5
  10  -2   2 2276.41 254.554   5
  10   2   2 2517.94 258.835   5
  10  -2   3-4.02830 125.549   5
  10   2   3 93.8368 130.994   5
  10  -2   4 1811.21 251.017   5
  10   2   4 2187.27 267.464   5
  10  -2   5 3.99397 115.011   5
  10   2   5-34.9425 114.361   5
  10  -2   6 1963.45 270.999   5
  10   2   6 1726.38 253.484   5
  10  -2   7 265.222 171.474   5
  10  -2   8 967.816 231.371   5
  10  -2   9 345.388 209.511   5
  10  -2  10 212.694 157.664   5
  10   4 -17 229.839 150.023   2
  10  -4 -16 205.348 149.559   2
  10   4 -16 345.970 187.802   2
  10  -4 -15 187.767 143.526   2
  10   4 -15 120.993 134.441   2
  10   4 -15-86.0594 130.944   3
  10  -4 -14 559.494 173.713   2
  10   4 -14 411.196 168.808   2
  10  -4 -13 879.287 210.106   2
  10   4 -13 846.216 191.462   2
  10  -4 -13 959.984 180.952   3
  10  -4 -12 2569.29 299.726   2
  10  -4 -12 2282.32 326.312   3
  10   4 -12 2511.80 277.534   2
  10   4 -11 113.485 106.859   2
  10  -4 -11 246.292 124.020   3
  10  -4 -10 5637.56 364.526   3
  10   4  -9 2601.67 260.308   4
  10  -4  -9 3016.85 277.872   3
  10   4  -8 5666.66 359.963   4
  10  -4  -8 6418.35 377.101   3
  10  -4  -7 4061.33 213.485   5
  10   4  -7 3943.76 300.701   4
  10  -4  -7 4029.93 306.520   3
  10  -4  -6 1921.76 166.614   5
  10   4  -6 2159.81 228.062   4
  10  -4  -5 752.886 124.888   5
  10   4  -5 543.544 138.874   4
  10   4  -5 562.157 129.765   3
  10  -4  -4 2735.02 221.066   5
  10  -4  -4 2768.34 257.560   4
  10   4  -4 2681.35 246.606   3
  10  -4  -3 4444.68 280.406   5
  10  -4  -3 4250.88 306.641   4
  10   4  -3 4046.69 284.248   3
  10  -4  -2 6552.39 352.355   5
  10  -4  -2 6652.58 366.660   4
  10   4  -2 6511.73 364.840   3
  10  -4  -1 1995.38 225.171   5
  10  -4  -1 1965.52 217.459   4
  10   4  -1 1819.44 196.362   3
  10  -4   0 12062.6 515.162   5
  10  -4   0 12699.6 491.253   4
  10   4   0 12327.9 474.464   3
  10  -4   1 635.643 162.490   5
  10  -4   1 614.217 144.510   4
  10   4   1 981.341 164.489   3
  10  -4   2 2186.34 244.575   5
  10  -4   2 1866.86 213.504   4
  10  -4   3 389.512 149.932   5
  10  -4   3 174.504 114.823   4
  10  -4   4 473.385 155.840   5
  10  -4   4 812.877 166.064   4
  10  -4   5 536.476 173.312   5
  10  -4   5 471.771 136.858   4
  10  -4   6 1188.90 232.595   5
  10  -4   7 383.023 184.248   5
  10  -4   8 1093.27 226.309   5
  10  -4   9 1080.60 246.122   5
  10  -4  10 918.532 229.283   5
  10   6 -17-48.6036 113.139   2
  10  -6 -16 808.912 220.256   2
  10   6 -16 809.056 221.244   2
  10  -6 -15 337.610 144.771   2
  10   6 -15 262.654 158.434   2
  10  -6 -14 2264.75 299.866   2
  10   6 -14 2499.25 292.502   2
  10  -6 -13 367.346 163.187   2
  10   6 -13 384.936 144.292   2
  10   6 -12 338.130 137.959   2
  10   6 -11 1590.94 210.538   2
  10   6  -9 1010.20 187.225   4
  10   6  -8 724.371 151.243   4
  10  -6  -7 210.214 66.1650   5
  10   6  -7 154.383 114.701   4
  10  -6  -6 4384.05 248.965   5
  10   6  -6 4301.06 317.305   4
  10  -6  -5 1728.67 175.848   5
  10  -6  -4 6861.43 338.592   5
  10  -6  -3 5296.19 308.739   5
  10   6  -3 4888.23 322.001   3
  10  -6  -2 5908.77 348.031   5
  10  -6  -2 6457.30 364.960   4
  10   6  -2 5675.85 340.304   3
  10  -6  -1 1017.82 172.982   5
  10  -6  -1 866.279 160.503   4
  10   6  -1 853.268 138.250   3
  10  -6   0 2109.08 234.314   5
  10  -6   0 2442.54 230.792   4
  10   6   0 2465.58 226.229   3
  10  -6   1 5281.87 360.683   5
  10  -6   1 5179.33 315.163   4
  10   6   1 4992.14 307.190   3
  10  -6   2 377.668 152.780   5
  10  -6   2 425.860 129.743   4
  10   6   2 489.981 129.712   3
  10  -6   3-35.1503 130.332   5
  10  -6   3 14.5457 82.3186   4
  10  -6   4 762.178 197.553   5
  10  -6   4 580.435 122.045   4
  10  -6   5 2224.39 289.427   5
  10  -6   6 1797.35 275.676   5
  10  -6   7 274.986 146.861   5
  10  -6   8 373.360 163.090   5
  10  -6   9 321.271 169.286   5
  10   8 -17 348.648 188.922   2
  10  -8 -16 941.236 231.981   2
  10   8 -16 1156.65 223.394   2
  10  -8 -15 383.999 187.506   2
  10   8 -15-7.05792 143.137   2
  10   8 -14 2655.91 308.688   2
  10   8 -13 134.625 98.9300   2
  10   8 -12 1598.85 220.517   2
  10   8 -11 612.056 154.340   2
  10   8 -10 977.346 176.772   4
  10   8  -9 41.4328 111.867   4
  10   8  -8 1007.61 185.384   4
  10   8  -7 94.6058 108.749   4
  10  -8  -6 9693.28 375.076   5
  10   8  -6 9647.73 475.269   4
  10  -8  -5 492.844 118.292   5
  10  -8  -4 6588.95 341.881   5
  10  -8  -3 776.566 144.767   5
  10  -8  -2 2327.51 234.504   5
  10  -8  -1 675.366 160.544   5
  10   8  -1 416.041 118.684   3
  10  -8   0 5479.15 369.225   5
  10   8   0 5438.54 333.135   3
  10  -8   1 910.943 172.625   5
  10  -8   1 845.719 156.114   4
  10   8   1 987.397 155.648   3
  10  -8   2 2767.45 294.998   5
  10  -8   2 2748.33 239.228   4
  10   8   2 2709.07 233.993   3
  10  -8   3-15.6479 124.960   5
  10  -8   3-10.6068 81.6788   4
  10   8   3 236.140 105.198   3
  10  -8   4 2179.83 279.318   5
  10  -8   5 405.915 191.756   5
  10  -8   6 1300.56 254.174   5
  10  -8   7 82.9871 131.696   5
  10  -8   8 432.461 184.841   5
  10  -8   9 385.779 202.571   5
  10  10 -15 196.857 137.155   2
  10  10 -14 738.518 182.424   2
  10  10 -13 331.845 129.583   2
  10  10 -12 1808.81 225.329   2
  10  10 -11 295.676 119.117   2
  10  10 -10 1838.49 214.230   4
  10  10  -9 34.0382 102.808   4
  10  10  -8 3839.20 304.257   4
  10  10  -7 163.151 122.111   4
  10 -10  -6 4821.83 287.911   5
  10 -10  -5 846.733 144.340   5
  10 -10  -4 3727.56 280.310   5
  10 -10  -3 629.424 133.579   5
  10 -10  -2 2461.94 253.906   5
  10 -10  -1 1057.63 191.592   5
  10 -10   0 8126.69 457.760   5
  10  10   0 8279.45 416.499   3
  10 -10   1 75.6948 125.917   5
  10  10   1 182.550 89.7859   3
  10 -10   2 5458.35 406.043   5
  10  10   2 4913.23 305.169   3
  10 -10   3 325.825 173.501   5
  10 -10   4 3814.35 363.669   5
  10 -10   5 711.899 201.836   5
  10 -10   6 877.710 244.173   5
  10 -10   7 210.818 177.602   5
  10 -10   8 388.478 184.739   5
  10  12 -10 1071.67 180.734   4
  10  12  -9 134.612 101.204   4
  10  12  -8 1605.04 216.723   4
  10  12  -7 3022.48 286.771   4
  10 -12  -6 3204.74 249.509   5
  10 -12  -5 249.280 106.537   5
  10 -12  -4 3091.89 268.776   5
  10 -12  -3 357.654 132.861   5
  10 -12  -2 6787.73 410.062   5
  10 -12  -1 1568.81 229.661   5
  10 -12   0 3187.46 304.020   5
  10 -12   1 168.543 110.227   5
  10  12   1 116.447 86.8959   3
  10 -12   2 1455.61 240.293   5
  10 -12   3 708.816 189.292   5
  10 -12   4 2000.03 294.514   5
  10 -12   5 1500.37 269.787   5
  10 -12   6 1757.05 295.863   5
  10 -12   7 15.1599 159.055   5
  10 -12   8 759.862 226.361   5
  10  14  -9 279.272 118.352   4
  10  14  -8 3836.03 314.249   4
  10 -14  -6 3747.04 283.967   5
  10 -14  -5 42.9457 83.5194   5
  10 -14  -4 2719.29 263.026   5
  10 -14  -3 113.900 112.587   5
  10 -14  -2 5643.62 395.805   5
  10 -14  -1 912.147 200.007   5
  10 -14   0 2205.19 277.379   5
  10 -14   1-35.6443 139.623   5
  10 -14   2 2438.32 298.226   5
  10 -14   3 952.440 226.729   5
  10 -14   4 1503.89 264.338   5
  10 -14   5 460.418 190.066   5
  10 -14   6 1208.48 246.315   5
  10 -14   7 227.787 165.971   5
  10  16  -8 1259.56 207.577   4
  10 -16  -5 654.743 154.221   5
  10 -16  -4 2059.03 253.736   5
  10 -16  -3 314.249 160.594   5
  10 -16  -2 429.779 155.257   5
  10 -16  -1 196.024 144.173   5
  10 -16   0 277.515 175.332   5
  10 -16   1 10.6945 128.553   5
  10 -16   2 1148.38 257.947   5
  10 -16   3 145.610 147.117   5
  10 -16   4 1336.93 263.671   5
  10 -16   5 403.909 183.009   5
  10 -18  -5 489.968 158.683   5
  10 -18  -4 1368.87 232.579   5
  10 -18  -3 40.4524 112.646   5
  10 -18  -2 416.126 156.311   5
  10 -18  -1-25.7699 149.423   5
  10 -18   0 654.756 195.599   5
  10 -18   1 319.616 169.894   5
  10 -18   2 2709.43 346.532   5
  10 -18   3 549.371 215.718   5
  10 -18   4 1613.17 303.523   5
  10 -20  -5 321.112 150.734   5
  10 -20  -4 422.149 167.716   5
  10 -20  -3 490.978 205.224   5
  10 -20  -2 574.259 184.961   5
  10 -20  -1 588.420 217.312   5
  10 -20   0 866.841 238.786   5
  10 -20   1 445.246 180.758   5
  10 -20   2 2100.21 316.171   5
  10 -22  -4 4364.09 408.731   5
  10 -22  -3 1332.15 241.137   5
  10 -22  -2 2464.41 319.159   5
  10 -22  -1 383.013 179.143   5
  11  -1 -16 204.092 183.132   2
  11   1 -16 464.146 175.190   2
  11  -1 -15 925.019 210.364   2
  11   1 -15 821.742 210.777   2
  11   1 -15 488.972 155.461   3
  11  -1 -14 340.277 166.002   2
  11   1 -14 121.388 109.721   2
  11  -1 -14 124.383 110.111   3
  11   1 -14-38.7590 95.9022   3
  11  -1 -13 1686.42 258.063   2
  11   1 -13 1882.72 268.969   2
  11  -1 -13 1503.79 223.833   3
  11   1 -13 1907.60 254.890   3
  11  -1 -12 169.906 141.823   3
  11   1 -12-26.6622 106.900   3
  11  -1 -11 3404.94 309.437   3
  11   1 -11 3814.25 333.823   3
  11  -1 -10 67.9349 121.702   3
  11   1 -10 13.4422 109.112   3
  11  -1  -9 3561.88 304.556   3
  11   1  -9 3700.44 310.659   3
  11   1  -8-30.0907 118.524   4
  11  -1  -8-10.8717 114.272   3
  11   1  -8 232.809 120.470   3
  11   1  -7 7821.58 440.471   4
  11  -1  -7 8340.84 452.723   4
  11  -1  -7 8466.46 450.800   3
  11   1  -7 8371.57 447.931   3
  11   1  -6 92.6634 131.109   4
  11  -1  -6 138.661 135.170   4
  11  -1  -6 463.327 171.917   3
  11   1  -6-35.6852 109.326   3
  11  -1  -5 5613.94 305.301   5
  11   1  -5 5522.11 369.596   4
  11  -1  -5 5368.16 366.475   4
  11  -1  -5 5870.95 377.351   3
  11   1  -5 5453.46 355.397   3
  11  -1  -4 176.743 102.814   5
  11   1  -4 139.260 127.253   4
  11  -1  -4 66.4520 119.781   4
  11  -1  -4 385.465 156.744   3
  11   1  -4 151.130 128.693   3
  11  -1  -3 6493.85 357.157   5
  11   1  -3 6926.97 410.290   4
  11  -1  -3 6984.38 399.829   4
  11  -1  -3 6602.83 391.480   3
  11   1  -3 6547.56 394.594   3
  11  -1  -2 82.9785 104.035   5
  11   1  -2 7.55457 104.781   5
  11   1  -2-71.0037 112.709   4
  11  -1  -2 127.198 123.348   4
  11   1  -2 155.718 124.429   3
  11  -1  -1 3325.83 277.394   5
  11   1  -1 2974.25 270.869   5
  11  -1  -1 3562.05 298.080   4
  11   1  -1 3445.04 283.696   3
  11  -1   0-159.370 112.891   5
  11   1   0 60.2869 130.127   5
  11  -1   0 62.8174 120.626   4
  11  -1   1 5762.25 393.285   5
  11   1   1 5462.33 380.152   5
  11  -1   2 126.776 128.182   5
  11   1   2 64.7543 151.171   5
  11  -1   3 7832.08 485.631   5
  11   1   3 6404.60 435.406   5
  11  -1   4 37.1489 136.661   5
  11   1   4 224.718 171.009   5
  11  -1   5 3124.90 330.842   5
  11   1   5 3160.72 336.720   5
  11  -1   6-38.0628 124.677   5
  11   1   6 40.7540 129.716   5
  11  -1   7 1522.10 272.243   5
  11   1   7 1524.39 270.779   5
  11  -1   8 5.84028 140.953   5
  11  -1   9 453.386 216.039   5
  11  -3 -16 183.951 159.644   2
  11   3 -16 185.426 143.621   2
  11  -3 -15 645.460 193.542   2
  11   3 -15 685.420 206.536   2
  11   3 -15 600.260 170.460   3
  11  -3 -14-44.6805 127.625   2
  11   3 -14 304.170 178.369   2
  11  -3 -14 401.128 163.423   3
  11   3 -14-59.9899 120.425   3
  11  -3 -13 5218.18 387.518   3
  11   3 -13 4967.65 386.010   3
  11   3 -13 5089.36 404.986   2
  11  -3 -12 70.3254 95.6927   3
  11   3 -12 106.342 121.805   3
  11  -3 -11 4012.27 329.581   3
  11   3 -11 3282.03 307.997   3
  11  -3 -10 1099.99 205.338   3
  11   3 -10 950.563 183.285   3
  11   3  -9 2764.30 281.267   4
  11  -3  -9 2855.60 286.808   3
  11   3  -9 2791.39 285.077   3
  11   3  -8 482.078 137.856   4
  11  -3  -8 394.070 149.791   3
  11   3  -8 296.407 122.892   3
  11  -3  -7 6238.63 288.591   5
  11   3  -7 6706.75 412.115   4
  11  -3  -7 6129.27 387.901   3
  11   3  -7 5929.06 385.690   3
  11  -3  -6 110.002 74.9169   5
  11   3  -6 10.2591 109.651   4
  11   3  -6 159.566 114.471   3
  11  -3  -5 3860.26 255.283   5
  11   3  -5 3668.08 314.800   4
  11  -3  -5 3024.37 286.966   4
  11   3  -5 3654.12 301.350   3
  11  -3  -4 352.066 119.652   5
  11   3  -4 372.744 152.468   4
  11  -3  -4 383.769 140.319   4
  11   3  -4 175.773 110.396   3
  11  -3  -3 1992.01 216.192   5
  11  -3  -3 2030.31 242.313   4
  11   3  -3 2021.37 226.624   3
  11  -3  -2 170.710 116.358   5
  11  -3  -2-112.756 125.283   4
  11   3  -2 144.291 118.801   3
  11  -3  -1 8567.58 440.508   5
  11  -3  -1 8361.74 434.052   4
  11   3  -1 8365.30 426.483   3
  11  -3   0 501.438 160.374   5
  11  -3   0 197.709 102.922   4
  11   3   0 563.379 151.974   3
  11  -3   1 4871.06 362.474   5
  11  -3   1 4976.85 340.607   4
  11  -3   2 1885.22 264.803   5
  11  -3   2 1364.13 202.525   4
  11  -3   3 2737.28 305.124   5
  11  -3   3 3057.45 282.167   4
  11  -3   4 46.5681 128.261   5
  11  -3   4 137.210 122.327   4
  11  -3   5 2286.74 290.367   5
  11  -3   6 29.1611 161.995   5
  11  -3   7 1393.34 251.207   5
  11  -3   8 536.345 207.405   5
  11  -3   9 468.114 182.716   5
  11   5 -17 171.300 172.477   2
  11  -5 -16 141.187 136.374   2
  11   5 -16 266.093 143.256   2
  11  -5 -15 1428.32 282.034   2
  11   5 -15 1335.23 254.648   2
  11   5 -15 917.001 203.645   3
  11   5 -14 180.652 136.544   2
  11   5 -13 2161.76 276.335   2
  11   5  -9 46.1497 108.198   4
  11   5  -8 670.563 158.330   4
  11   5  -7 6699.82 410.457   4
  11  -5  -6 93.3770 84.6535   5
  11   5  -6 113.076 133.987   4
  11   5  -6-157.357 149.236   3
  11  -5  -5 4129.25 271.493   5
  11   5  -5 4081.88 330.977   4
  11   5  -5 3855.09 310.045   3
  11  -5  -4 209.547 103.831   5
  11  -5  -4 89.2411 135.574   4
  11   5  -4-9.79652 117.674   3
  11  -5  -3 183.703 122.064   5
  11  -5  -3 345.088 155.022   4
  11   5  -3 124.714 95.1878   3
  11  -5  -2 3764.09 293.536   5
  11  -5  -2 3649.26 294.219   4
  11   5  -2 3475.92 283.531   3
  11  -5  -1 1072.71 186.503   5
  11  -5  -1 1235.09 182.643   4
  11   5  -1 1135.94 182.762   3
  11  -5   0 1240.58 216.212   5
  11  -5   0 1561.29 211.680   4
  11   5   0 1472.04 202.247   3
  11  -5   1 541.846 151.502   5
  11  -5   1 710.228 156.924   4
  11   5   1 822.492 167.633   3
  11  -5   2 99.9709 136.497   5
  11  -5   2-75.3797 107.439   4
  11  -5   3 680.716 197.706   5
  11  -5   3 409.587 117.436   4
  11  -5   4 387.478 172.280   5
  11  -5   4 265.041 119.704   4
  11  -5   5 3396.28 369.267   5
  11  -5   6 407.585 194.327   5
  11  -5   7 564.233 204.456   5
  11  -5   8-105.433 167.474   5
  11   7 -16 55.8193 101.690   2
  11   7 -15 529.215 165.780   2
  11   7 -14 227.728 156.629   2
  11   7 -13 1547.99 237.213   2
  11   7 -10-6.04561 110.290   4
  11   7  -9 1004.14 184.343   4
  11   7  -8 2571.42 266.801   4
  11   7  -7 3321.25 301.413   4
  11  -7  -6 249.874 92.8880   5
  11   7  -6 185.804 157.906   4
  11  -7  -5 5690.59 320.210   5
  11  -7  -4 734.014 146.484   5
  11  -7  -3 2159.18 224.148   5
  11   7  -3 1744.65 214.902   3
  11  -7  -2 365.936 114.267   5
  11   7  -2 233.265 109.174   3
  11  -7  -1 4741.49 349.917   5
  11  -7  -1 4505.38 323.386   4
  11   7  -1 4901.60 334.031   3
  11  -7   0 381.155 147.813   5
  11  -7   0 478.104 128.575   4
  11   7   0 660.607 148.874   3
  11  -7   1 2533.92 278.342   5
  11  -7   1 3109.36 264.320   4
  11   7   1 2969.49 254.803   3
  11  -7   2-48.4879 126.357   5
  11  -7   2 32.8873 96.2507   4
  11   7   2 5.75779 92.4920   3
  11  -7   3-24.5239 131.549   5
  11  -7   3 181.618 120.713   4
  11  -7   4 763.577 193.260   5
  11  -7   5 1844.30 292.549   5
  11  -7   6 457.004 199.010   5
  11  -7   7 895.834 243.985   5
  11  -7   8-66.1827 141.009   5
  11   9 -16 376.719 170.063   2
  11   9 -15 475.009 166.189   2
  11   9 -14 153.136 98.9626   2
  11   9 -13 803.965 180.128   2
  11   9 -10 371.488 157.755   4
  11   9  -9 4461.05 344.608   4
  11   9  -8 1446.97 212.754   4
  11   9  -7 1908.78 245.257   4
  11  -9  -6 5.20534 71.8597   5
  11   9  -6 369.724 156.611   4
  11  -9  -5 4282.58 292.174   5
  11  -9  -4 995.626 159.042   5
  11  -9  -3 2709.46 259.105   5
  11  -9  -2 1844.72 231.637   5
  11   9  -2 1866.06 213.395   3
  11  -9  -1 5427.22 375.652   5
  11   9  -1 5598.62 361.890   3
  11  -9   0 491.019 155.326   5
  11   9   0 549.910 141.721   3
  11  -9   1 2186.35 281.187   5
  11   9   1 2375.27 238.545   3
  11  -9   2 321.231 173.975   5
  11   9   2 84.3820 103.434   3
  11  -9   3 250.867 160.354   5
  11  -9   4 482.810 203.660   5
  11  -9   5 164.487 169.565   5
  11  -9   6 118.873 165.060   5
  11  -9   7 338.142 204.392   5
  11  11 -11 2442.68 268.775   4
  11  11 -10 384.391 142.699   4
  11  11  -9 3526.31 321.015   4
  11  11  -8 210.240 133.748   4
  11  11  -7 4985.61 372.034   4
  11 -11  -6 67.4294 87.7310   5
  11 -11  -5 8541.52 421.392   5
  11 -11  -4 115.038 108.541   5
  11 -11  -3 6410.11 391.852   5
  11 -11  -2 1195.89 205.712   5
  11 -11  -1 2273.14 260.503   5
  11  11  -1 2352.34 246.752   3
  11 -11   0 198.915 112.964   5
  11  11   0 157.311 90.0466   3
  11 -11   1 1378.99 216.948   5
  11  11   1 1769.27 212.158   3
  11 -11   2 67.9489 127.124   5
  11 -11   3 2858.95 335.035   5
  11 -11   4 666.789 198.268   5
  11 -11   5 1479.22 272.365   5
  11 -11   6 307.767 212.548   5
  11 -11   7 464.143 203.163   5
  11  13 -10-161.334 130.492   4
  11  13  -9 2027.76 253.170   4
  11  13  -8 260.227 133.822   4
  11  13  -7 2260.79 274.938   4
  11 -13  -6 544.899 128.381   5
  11 -13  -5 442.265 129.863   5
  11 -13  -4 164.016 121.471   5
  11 -13  -3 4371.67 341.059   5
  11 -13  -2 1273.75 221.258   5
  11 -13  -1 2407.15 276.004   5
  11 -13   0 1009.74 213.253   5
  11  13   0 1206.09 188.728   3
  11 -13   1 1013.00 217.960   5
  11 -13   2 334.710 157.276   5
  11 -13   3 913.146 227.049   5
  11 -13   4 623.073 211.523   5
  11 -13   5 250.755 149.620   5
  11 -13   6 130.144 175.506   5
  11  15  -8 172.364 159.435   4
  11 -15  -5 386.900 155.072   5
  11 -15  -4 505.263 169.696   5
  11 -15  -3 1710.22 238.862   5
  11 -15  -2 715.615 199.147   5
  11 -15  -1 1186.90 231.917   5
  11 -15   0 247.521 167.125   5
  11 -15   1 320.309 169.718   5
  11 -15   2-70.9468 159.331   5
  11 -15   3 926.866 227.146   5
  11 -15   4 16.0588 161.712   5
  11 -15   5 764.053 270.336   5
  11 -17  -5 344.024 139.836   5
  11 -17  -4 834.032 200.466   5
  11 -17  -3 1191.39 228.069   5
  11 -17  -2 1352.39 239.923   5
  11 -17  -1 1082.94 209.989   5
  11 -17   0 487.518 184.324   5
  11 -17   1 1294.98 260.342   5
  11 -17   2 235.764 202.974   5
  11 -17   3 2015.20 317.505   5
  11 -19  -4 279.250 165.084   5
  11 -19  -3 474.797 184.594   5
  11 -19  -2 167.589 174.704   5
  11 -19  -1 1343.47 269.339   5
  11 -19   0 294.580 191.502   5
  11 -19   1 2392.51 338.273   5
  11 -21  -4 1410.40 254.647   5
  11 -21  -3 2523.27 323.131   5
  11 -21  -2 613.722 233.759   5
  11 -21  -1 1138.50 245.235   5
  12   0 -16 443.647 214.987   2
  12   0 -15 19.1100 84.5306   3
  12   0 -14 973.657 206.951   3
  12   0 -13 89.4298 106.133   3
  12   0 -12 8670.23 511.092   3
  12   0 -11 174.722 140.259   3
  12   0 -10 761.574 164.420   3
  12   0  -9 124.971 122.655   3
  12   0  -8 1593.43 230.210   3
  12   0  -7-266.191 167.640   4
  12   0  -7-46.1906 121.667   3
  12   0  -6 1830.71 228.011   4
  12   0  -6 1700.93 227.594   3
  12   0  -5-85.8165 136.046   4
  12   0  -5-19.8691 99.5134   3
  12   0  -4 89.0051 126.896   4
  12   0  -4 163.717 133.225   3
  12   0  -3 144.893 102.809   5
  12   0  -3 121.490 135.106   4
  12   0  -3 482.725 164.234   3
  12   0  -2 4240.46 321.725   5
  12   0  -2 4702.54 365.041   4
  12   0  -1 43.7906 116.843   5
  12   0  -1 20.1311 135.589   4
  12   0   0 7148.70 443.841   5
  12   0   0 7198.33 438.468   4
  12   0   1 157.282 123.456   5
  12   0   2 2459.68 291.272   5
  12   0   3 15.6963 126.353   5
  12   0   4 1370.39 262.919   5
  12   0   5 63.3160 159.707   5
  12   0   6-5.01188 156.863   5
  12   0   7 20.2362 160.164   5
  12   2 -16 656.550 200.288   2
  12   2 -15 216.931 150.444   2
  12   2 -15 8.86567 110.736   3
  12  -2 -14 1903.71 262.511   3
  12   2 -14 1418.73 247.913   3
  12  -2 -13 839.106 189.308   3
  12   2 -13 403.956 139.351   3
  12  -2 -12 6615.88 443.749   3
  12   2 -12 6919.63 465.092   3
  12  -2 -11-16.5877 128.686   3
  12   2 -11 217.491 148.237   3
  12  -2 -10 2627.78 295.814   3
  12   2 -10 2093.13 257.209   3
  12  -2  -9 87.3142 117.811   3
  12   2  -9-74.5490 124.987   3
  12   2  -8 2682.47 291.150   4
  12  -2  -8 3062.60 298.159   3
  12   2  -8 3160.00 301.015   3
  12   2  -7 72.9344 137.077   4
  12  -2  -7 202.901 149.805   3
  12   2  -7-133.390 122.350   3
  12   2  -6 3326.22 314.851   4
  12  -2  -6 3619.99 334.205   4
  12  -2  -6 3949.21 338.339   3
  12   2  -6 3513.72 317.623   3
  12  -2  -5 2053.02 205.650   5
  12   2  -5 1758.29 238.577   4
  12  -2  -5 2099.15 257.926   4
  12  -2  -5 2450.12 274.169   3
  12   2  -5 1970.18 245.220   3
  12  -2  -4 461.594 129.479   5
  12   2  -4 780.790 200.199   4
  12  -2  -4 356.514 149.566   4
  12   2  -4 844.619 192.146   3
  12  -2  -3 141.972 116.507   5
  12   2  -3 73.7462 148.163   4
  12  -2  -3 33.4624 125.662   4
  12   2  -3 119.330 136.293   3
  12  -2  -2 7477.68 423.018   5
  12   2  -2 7602.26 459.687   4
  12  -2  -2 7264.37 429.510   4
  12   2  -2 7576.28 432.033   3
  12  -2  -1 199.683 117.798   5
  12  -2  -1-134.538 123.339   4
  12   2  -1 349.472 163.147   3
  12  -2   0 8545.63 485.231   5
  12  -2   0 8299.21 461.693   4
  12  -2   1 288.289 171.817   5
  12  -2   1 55.3005 139.441   4
  12  -2   2 2524.58 304.217   5
  12  -2   2 2226.10 257.221   4
  12  -2   3 262.738 146.891   5
  12  -2   3 170.443 126.358   4
  12  -2   4 1074.74 225.413   5
  12  -2   5 505.934 175.004   5
  12  -2   6 905.587 222.509   5
  12  -2   7-6.09077 184.939   5
  12   4 -16 634.605 220.896   2
  12   4 -15 262.148 177.789   2
  12   4 -15 27.1668 94.2048   3
  12   4 -14 115.720 96.0097   3
  12  -4 -13 1339.91 222.871   3
  12   4 -13 801.111 181.667   3
  12  -4 -12 652.165 185.368   3
  12   4 -12 122.555 127.213   3
  12  -4 -11 358.740 166.610   3
  12   4 -11 19.7377 147.995   3
  12  -4 -10 1228.79 224.248   3
  12   4 -10 631.640 158.032   3
  12   4  -9 243.240 144.160   4
  12   4  -9 109.456 128.362   3
  12   4  -8 954.009 206.478   4
  12   4  -8 810.020 163.596   3
  12   4  -7 268.612 160.328   4
  12   4  -7 196.269 115.341   3
  12  -4  -6 2788.85 230.583   5
  12   4  -6 3052.27 301.431   4
  12   4  -6 3009.64 296.097   3
  12  -4  -5 247.575 113.923   5
  12   4  -5 440.233 164.606   4
  12  -4  -5 244.153 133.806   4
  12   4  -5 313.494 125.203   3
  12  -4  -4 784.041 161.435   5
  12   4  -4 665.142 184.064   4
  12  -4  -4 754.511 181.216   4
  12   4  -4 895.949 184.065   3
  12  -4  -3-24.3913 105.134   5
  12  -4  -3-146.864 145.939   4
  12   4  -3-113.571 121.096   3
  12  -4  -2 337.755 126.530   5
  12  -4  -2 363.936 137.387   4
  12   4  -2 359.667 127.510   3
  12  -4  -1 658.447 176.667   5
  12  -4  -1 346.421 152.425   4
  12   4  -1 695.487 164.523   3
  12  -4   0 1012.84 192.253   5
  12  -4   0 937.359 177.071   4
  12   4   0 1298.90 209.601   3
  12  -4   1 189.273 127.998   5
  12  -4   1 406.751 143.661   4
  12  -4   2 718.576 190.226   5
  12  -4   2 826.496 174.327   4
  12  -4   3 777.789 211.462   5
  12  -4   3 516.421 158.794   4
  12  -4   4 245.685 181.796   5
  12  -4   4 376.292 139.116   4
  12  -4   5 708.024 238.080   5
  12  -4   6 428.435 191.918   5
  12  -4   7 72.3797 200.728   5
  12   6 -16 375.206 155.893   2
  12   6 -16 105.026 108.134   3
  12   6 -15 447.400 175.852   2
  12   6 -15 227.587 138.600   3
  12   6 -10 1574.81 241.720   4
  12   6  -9 1475.98 245.661   4
  12   6  -8 3478.98 318.523   4
  12   6  -7 174.250 126.563   4
  12   6  -7-176.307 128.066   3
  12  -6  -6 3686.79 267.101   5
  12   6  -6 3967.57 343.471   4
  12   6  -6 3641.76 322.137   3
  12  -6  -5 145.057 107.027   5
  12   6  -5-35.0130 124.289   4
  12   6  -5 0.37974 121.318   3
  12  -6  -4 3819.03 297.744   5
  12   6  -4 3801.47 323.152   3
  12  -6  -3 1255.33 190.827   5
  12  -6  -3 1006.07 201.763   4
  12   6  -3 791.573 174.564   3
  12  -6  -2 355.395 148.198   5
  12  -6  -2 219.564 121.006   4
  12   6  -2 310.767 134.894   3
  12  -6  -1 205.747 122.747   5
  12  -6  -1 283.102 136.782   4
  12   6  -1 390.206 123.612   3
  12  -6   0 1593.55 233.499   5
  12  -6   0 1755.54 220.761   4
  12   6   0 1815.52 226.156   3
  12  -6   1 105.458 138.953   5
  12  -6   1 64.0090 102.619   4
  12   6   1 326.375 145.414   3
  12  -6   2 1205.73 227.954   5
  12  -6   2 1235.63 199.961   4
  12  -6   3 418.486 190.371   5
  12  -6   3 30.1688 106.548   4
  12  -6   4 1099.36 244.917   5
  12  -6   5 943.437 256.298   5
  12  -6   6 926.303 237.161   5
  12  -6   7 181.103 198.376   5
  12   8 -16 245.753 144.737   2
  12   8 -10 3270.22 318.212   4
  12   8  -9-83.7962 130.350   4
  12   8  -8 1836.06 239.949   4
  12   8  -7-88.3956 106.349   4
  12  -8  -6 2011.04 209.009   5
  12   8  -6 2054.85 266.866   4
  12  -8  -5 556.601 146.733   5
  12  -8  -4 5341.39 358.957   5
  12   8  -4 4793.38 363.337   3
  12  -8  -3-173.635 117.831   5
  12   8  -3-143.388 139.977   3
  12  -8  -2 2604.91 281.927   5
  12   8  -2 2192.24 252.359   3
  12  -8  -1 813.417 195.726   5
  12   8  -1 607.266 163.828   3
  12  -8   0 3010.30 322.003   5
  12  -8   0 2796.42 273.067   4
  12   8   0 2556.19 260.206   3
  12  -8   1 576.510 202.863   5
  12  -8   1 263.437 122.338   4
  12   8   1 243.927 127.695   3
  12  -8   2 1300.38 241.697   5
  12  -8   2 815.599 166.894   4
  12  -8   3 333.298 168.997   5
  12  -8   4 630.501 215.070   5
  12  -8   5 25.6100 150.590   5
  12  -8   6 868.301 238.783   5
  12  10 -11 276.208 161.892   4
  12  10 -10 2194.83 271.587   4
  12  10  -9 131.365 155.875   4
  12  10  -8 3332.40 324.668   4
  12  10  -7 429.749 188.365   4
  12 -10  -6 4910.37 319.393   5
  12  10  -6 5255.25 407.400   4
  12 -10  -5 393.846 121.810   5
  12 -10  -4 3615.74 303.991   5
  12 -10  -3 61.2508 115.827   5
  12  10  -3-229.241 137.728   3
  12 -10  -2 2301.72 254.102   5
  12  10  -2 2818.10 291.502   3
  12 -10  -1 734.516 181.691   5
  12  10  -1 544.238 158.284   3
  12 -10   0 1739.76 251.485   5
  12  10   0 1696.36 230.947   3
  12 -10   1 119.715 145.174   5
  12  10   1 383.805 129.292   3
  12 -10   2 1319.49 245.400   5
  12 -10   3 328.644 201.026   5
  12 -10   4 2186.44 312.803   5
  12 -10   5 294.687 210.549   5
  12 -10   6 1580.07 305.987   5
  12  12 -11 103.177 128.837   4
  12  12 -10 1643.28 239.049   4
  12  12  -9-122.258 137.707   4
  12  12  -8 4845.26 391.054   4
  12  12  -7 234.886 167.875   4
  12 -12  -5 134.424 100.250   5
  12 -12  -4 2820.38 285.010   5
  12 -12  -3 381.330 166.096   5
  12 -12  -2 3369.42 322.735   5
  12 -12  -1 992.639 219.447   5
  12  12  -1 479.919 131.092   3
  12 -12   0 1890.01 266.771   5
  12  12   0 2139.22 243.551   3
  12 -12   1 203.190 180.718   5
  12 -12   2 1223.79 249.435   5
  12 -12   3-3.51631 167.028   5
  12 -12   4 2003.76 308.888   5
  12 -12   5 36.1926 180.005   5
  12  14  -9 35.2615 109.053   4
  12  14  -8 613.203 172.622   4
  12  14  -7 296.275 173.227   4
  12 -14  -5 230.617 123.266   5
  12 -14  -4 1717.07 238.036   5
  12 -14  -3 508.791 166.175   5
  12 -14  -2 808.267 189.639   5
  12 -14  -1 235.616 172.229   5
  12  14  -1 248.627 147.573   3
  12 -14   0 313.776 188.244   5
  12 -14   1 365.078 191.351   5
  12 -14   2 80.4885 181.880   5
  12 -14   3 192.492 146.725   5
  12 -14   4 661.310 227.072   5
  12  16  -8 1016.31 217.752   4
  12 -16  -5-36.1864 116.202   5
  12 -16  -4 1052.80 203.221   5
  12 -16  -3 647.110 192.221   5
  12 -16  -2 1707.43 279.783   5
  12 -16  -1 397.845 177.772   5
  12 -16   0 477.312 176.279   5
  12 -16   1-56.3770 153.643   5
  12 -16   2 1241.38 273.502   5
  12 -18  -4 321.270 143.444   5
  12 -18  -3-156.676 141.156   5
  12 -18  -2 760.352 206.941   5
  12 -18  -1 926.477 239.824   5
  12 -18   0 984.792 251.991   5
  12 -18   1 663.089 228.626   5
  12 -20  -4 3184.32 356.308   5
  12 -20  -3 858.674 233.382   5
  12 -20  -2 1199.22 253.358   5
  13  -1 -15 1121.05 231.713   3
  13   1 -15 634.504 182.571   3
  13  -1 -14 58.5895 141.802   3
  13   1 -14 177.844 167.833   3
  13  -1 -13 2822.61 320.019   3
  13   1 -13 2817.33 320.558   3
  13  -1 -12 671.569 186.867   3
  13   1 -12 609.984 191.961   3
  13  -1 -11 3919.85 380.468   3
  13   1 -11 3579.46 352.786   3
  13  -1 -10 8.66496 97.7198   3
  13   1 -10 29.6704 109.961   3
  13  -1  -9 1201.81 228.829   3
  13   1  -9 1653.45 250.994   3
  13   1  -8 49.6921 144.423   4
  13  -1  -8 325.605 160.697   3
  13   1  -8 75.7696 115.590   3
  13   1  -7 2106.96 286.696   4
  13  -1  -7 2128.98 272.381   4
  13  -1  -7 2590.03 288.367   3
  13   1  -7 2407.10 281.557   3
  13   1  -6 18.6836 123.395   4
  13  -1  -6-55.7358 121.885   4
  13   1  -6-18.5015 117.327   3
  13   1  -5 4777.67 381.717   4
  13  -1  -5 4499.50 373.397   4
  13  -1  -5 3869.86 348.884   3
  13   1  -5 4037.65 343.435   3
  13  -1  -4 1213.51 186.809   5
  13   1  -4 970.448 211.889   4
  13  -1  -4 856.831 184.117   4
  13   1  -4 1382.71 230.041   3
  13  -1  -3 7679.47 439.758   5
  13   1  -3 6847.46 450.306   4
  13  -1  -3 7901.79 474.026   4
  13   1  -3 7545.53 456.893   3
  13  -1  -2 147.172 121.111   5
  13   1  -2 407.831 191.599   4
  13  -1  -2 181.764 152.699   4
  13  -1  -1 7081.28 448.392   5
  13   1  -1 7393.79 481.357   4
  13  -1  -1 7692.28 476.222   4
  13  -1   0 303.977 162.563   5
  13   1   0 249.946 176.741   4
  13  -1   0 116.924 126.718   4
  13  -1   1 1126.61 224.104   5
  13   1   1 1507.03 260.097   5
  13  -1   1 1317.09 232.565   4
  13  -1   2 180.574 173.190   5
  13   1   2 263.927 177.651   5
  13  -1   2 462.514 175.861   4
  13  -1   3 340.268 142.451   5
  13   1   3 168.970 139.407   5
  13  -1   3 348.991 165.451   4
  13  -1   4 134.319 169.681   5
  13  -1   5 343.191 175.005   5
  13  -1   6 201.862 219.467   5
  13   3 -16-27.7341 130.194   3
  13   3 -15 1515.92 268.828   3
  13  -3 -14 231.599 128.326   3
  13   3 -14 116.624 140.126   3
  13  -3 -13 2052.58 276.960   3
  13   3 -13 1253.24 231.486   3
  13  -3 -12 367.503 152.463   3
  13   3 -12 249.262 144.200   3
  13  -3 -11 555.480 176.825   3
  13   3 -11 246.381 107.031   3
  13  -3 -10 746.346 211.672   3
  13   3 -10 283.261 134.554   3
  13   3  -9 118.545 128.133   4
  13  -3  -9 305.335 144.318   3
  13   3  -9 185.716 131.465   3
  13   3  -8 162.166 158.972   4
  13  -3  -8 338.902 157.941   3
  13   3  -8 74.0903 134.517   3
  13   3  -7 5542.09 418.156   4
  13   3  -7 4989.06 388.732   3
  13  -3  -6 208.457 100.052   5
  13   3  -6 238.298 137.047   4
  13  -3  -6 569.278 200.774   4
  13   3  -6 337.579 158.330   3
  13  -3  -5 4002.34 297.440   5
  13   3  -5 3871.91 361.951   4
  13  -3  -5 3965.64 356.255   4
  13   3  -5 3595.45 335.869   3
  13  -3  -4 40.5440 95.5050   5
  13   3  -4 103.693 156.899   4
  13  -3  -4-0.09912 119.128   4
  13   3  -4 23.8754 125.347   3
  13  -3  -3 1197.39 197.675   5
  13   3  -3 1402.37 235.529   4
  13  -3  -3 1377.06 226.391   4
  13   3  -3 1472.45 217.755   3
  13  -3  -2 460.489 157.274   5
  13   3  -2 548.019 186.916   4
  13  -3  -2 357.580 141.416   4
  13   3  -2 454.042 148.034   3
  13  -3  -1 1229.83 209.503   5
  13  -3  -1 908.916 180.864   4
  13  -3   0 535.881 187.944   5
  13  -3   0 139.344 117.885   4
  13  -3   1 1573.69 256.681   5
  13  -3   1 1314.79 225.030   4
  13  -3   2 256.911 157.502   5
  13  -3   2 402.001 156.542   4
  13  -3   3 1542.28 281.682   5
  13  -3   3 1191.17 220.892   4
  13  -3   4 149.424 159.609   5
  13  -3   4 173.744 138.823   4
  13  -3   5 765.895 237.010   5
  13  -3   6-81.7039 159.516   5
  13   5 -16-79.8491 181.621   3
  13   5 -15 187.441 134.692   3
  13   5 -14-66.6044 144.954   3
  13   5 -13 2017.40 287.808   3
  13   5 -12 5.67743 145.797   3
  13   5 -11 201.097 144.267   3
  13   5 -10-81.3121 128.204   4
  13   5 -10-168.550 163.974   3
  13   5  -9 263.217 143.976   4
  13   5  -9 525.476 191.797   3
  13   5  -8 292.322 156.434   4
  13   5  -8 241.717 131.582   3
  13   5  -7 2665.06 300.789   4
  13   5  -7 2830.82 301.768   3
  13  -5  -6-23.0105 86.7701   5
  13   5  -6 59.4825 148.586   4
  13   5  -6-79.3871 127.450   3
  13  -5  -5 2368.05 243.770   5
  13   5  -5 1528.28 238.995   4
  13   5  -5 2360.76 279.158   3
  13  -5  -4 141.204 113.125   5
  13   5  -4 150.023 137.696   4
  13  -5  -4 56.8067 126.003   4
  13   5  -4-17.2253 120.026   3
  13  -5  -3 317.926 138.576   5
  13  -5  -3 274.536 153.287   4
  13   5  -3 420.527 156.603   3
  13  -5  -2 4.61053 117.512   5
  13  -5  -2-232.051 146.931   4
  13   5  -2 162.590 132.889   3
  13  -5  -1 1344.27 218.851   5
  13  -5  -1 1666.30 243.350   4
  13   5  -1 1514.59 224.982   3
  13  -5   0 402.830 165.756   5
  13  -5   0 104.254 128.084   4
  13   5   0 379.867 172.706   3
  13  -5   1 1886.87 270.973   5
  13  -5   1 1499.10 228.428   4
  13  -5   2 795.642 231.235   5
  13  -5   2 558.625 150.558   4
  13  -5   3 395.884 168.206   5
  13  -5   3 700.674 166.169   4
  13  -5   4 403.135 170.687   5
  13  -5   5 675.709 223.049   5
  13  -5   6 587.173 236.274   5
  13   7 -15-109.396 168.576   3
  13   7 -14 112.738 123.005   3
  13   7 -13 1196.84 240.101   3
  13   7 -10 44.6852 140.910   4
  13   7 -10-91.5124 134.493   3
  13   7  -9 1022.20 213.208   4
  13   7  -9 1052.59 214.494   3
  13   7  -8 681.139 183.561   4
  13   7  -8 423.354 146.913   3
  13   7  -7 557.895 165.178   4
  13   7  -7 60.5678 141.901   3
  13  -7  -6 236.363 121.868   5
  13   7  -6-120.530 154.124   4
  13   7  -6-159.992 154.099   3
  13  -7  -5 933.332 167.912   5
  13   7  -5 948.790 216.729   4
  13   7  -5 846.071 184.716   3
  13  -7  -4 41.7490 107.015   5
  13   7  -4 97.1875 109.379   3
  13  -7  -3 212.136 122.133   5
  13   7  -3 471.453 149.281   3
  13  -7  -2 1037.82 199.188   5
  13   7  -2 900.179 180.520   3
  13  -7  -1 1747.83 247.753   5
  13  -7  -1 2098.25 261.063   4
  13   7  -1 2580.47 279.625   3
  13  -7   0 625.585 217.665   5
  13  -7   0 541.979 154.351   4
  13   7   0 803.305 184.048   3
  13  -7   1 1397.46 246.312   5
  13  -7   1 1099.40 206.510   4
  13   7   1 1460.58 220.299   3
  13  -7   2 228.397 200.045   5
  13  -7   2 162.156 144.147   4
  13  -7   3-243.481 155.052   5
  13  -7   4 308.086 202.352   5
  13  -7   5 381.549 210.681   5
  13   9 -11 1933.37 267.163   4
  13   9 -10 343.137 176.956   4
  13   9  -9 2522.21 304.360   4
  13   9  -8 494.794 171.446   4
  13   9  -7 2891.80 329.072   4
  13   9  -6 548.694 180.970   4
  13   9  -6 114.479 146.498   3
  13  -9  -5 1943.23 235.090   5
  13   9  -5 1527.03 228.008   3
  13  -9  -4-26.0067 113.598   5
  13   9  -4-81.0318 110.548   3
  13  -9  -3 940.034 174.143   5
  13   9  -3 1387.73 221.296   3
  13  -9  -2 111.668 118.928   5
  13   9  -2 114.466 135.945   3
  13  -9  -1 1206.77 223.675   5
  13   9  -1 1286.67 213.153   3
  13  -9   0 151.994 146.553   5
  13   9   0 261.016 146.755   3
  13  -9   1 1569.25 249.820   5
  13  -9   2 189.260 164.298   5
  13  -9   3 711.128 228.610   5
  13  -9   4 634.294 222.275   5
  13  11 -11 1404.00 237.123   4
  13  11 -10 301.392 150.271   4
  13  11  -9 3086.57 337.736   4
  13  11  -8 380.855 158.029   4
  13  11  -7 3186.89 349.226   4
  13  11  -6 629.312 215.350   4
  13 -11  -5 934.429 169.413   5
  13 -11  -4-32.7162 120.463   5
  13  11  -4 187.162 122.052   3
  13 -11  -3 929.243 192.629   5
  13  11  -3 728.456 161.431   3
  13 -11  -2 373.258 133.494   5
  13  11  -2 327.340 132.813   3
  13 -11  -1 1152.13 226.028   5
  13  11  -1 822.645 198.581   3
  13 -11   0 102.292 154.695   5
  13  11   0 95.4239 98.5774   3
  13 -11   1 1473.39 276.971   5
  13 -11   2 61.7008 156.125   5
  13 -11   3 1552.62 297.142   5
  13 -11   4 484.014 185.567   5
  13  13 -10 123.697 149.662   4
  13  13  -9 1091.00 208.067   4
  13  13  -8 8.93432 170.870   4
  13  13  -7 1969.88 296.738   4
  13 -13  -5 613.146 159.349   5
  13 -13  -4 153.559 124.158   5
  13 -13  -3 524.319 163.737   5
  13  13  -3 151.110 134.174   3
  13 -13  -2 180.268 156.753   5
  13  13  -2-38.3838 117.667   3
  13 -13  -1 581.607 190.794   5
  13  13  -1 171.973 116.058   3
  13 -13   0 154.440 136.042   5
  13 -13   1 773.363 230.511   5
  13 -13   2 435.281 199.761   5
  13 -13   3 1757.81 299.790   5
  13  15  -9 727.971 189.890   4
  13  15  -8 647.929 200.890   4
  13  15  -7 690.419 207.807   4
  13 -15  -4 100.392 128.418   5
  13 -15  -3 922.631 213.094   5
  13 -15  -2 547.823 182.356   5
  13  15  -2 13.6258 131.621   3
  13 -15  -1 933.816 246.628   5
  13 -15   0 211.001 204.675   5
  13 -15   1 465.574 181.387   5
  13  17  -8 453.233 213.326   4
  13  17  -7 449.077 204.140   4
  13 -17  -4 241.450 175.121   5
  13 -17  -3 1132.52 247.082   5
  13 -17  -2 487.179 170.804   5
  13 -17  -1 1854.97 304.593   5
  13 -17   0 256.285 197.498   5
  13 -19  -3 1692.66 276.544   5
  13 -19  -2 401.544 176.359   5
  14   0 -15-22.6723 141.680   3
  14   0 -14 1181.64 235.426   3
  14   0 -13 474.942 203.693   3
  14   0 -12 2218.09 299.547   3
  14   0 -11 238.985 167.282   3
  14   0 -10 555.995 175.399   3
  14   0  -9 625.353 316.471   3
  14   0  -8 1674.65 271.721   4
  14   0  -8 1598.63 261.110   3
  14   0  -7-53.6587 180.287   4
  14   0  -7 268.881 143.255   3
  14   0  -6 5617.67 434.496   4
  14   0  -6 5742.00 432.714   3
  14   0  -5 2.13514 150.406   4
  14   0  -5 158.675 141.008   3
  14   0  -4 1083.47 210.541   4
  14   0  -3-60.0814 140.561   4
  14   0  -2 5724.98 434.204   4
  14   0  -1 81.5822 121.074   5
  14   0  -1 48.7465 164.118   4
  14   0   0 3424.28 357.612   5
  14   0   0 2975.73 339.564   4
  14   0   1 48.4914 129.732   5
  14   0   1 71.7723 132.717   4
  14   0   2 255.605 172.904   5
  14   0   2 352.804 160.819   4
  14   0   3 189.758 195.696   5
  14   0   3 42.6362 127.577   4
  14   0   4 513.818 184.357   5
  14   0   4 504.074 194.804   4
  14   2 -16 273.682 148.088   3
  14  -2 -15 547.797 214.666   3
  14   2 -15 106.030 105.958   3
  14  -2 -14 96.6360 128.552   3
  14   2 -14 173.172 166.578   3
  14  -2 -13 141.316 175.623   3
  14   2 -13 147.226 146.495   3
  14  -2 -12 473.434 186.576   3
  14   2 -12 821.016 214.666   3
  14  -2 -11 1457.73 276.649   3
  14   2 -11 771.009 203.157   3
  14  -2 -10 298.186 178.622   3
  14   2 -10 178.803 152.690   3
  14   2  -9 145.907 164.502   4
  14  -2  -9 364.027 194.144   3
  14   2  -9 176.570 141.530   3
  14   2  -8 1300.12 236.146   4
  14  -2  -8 2018.01 288.481   3
  14   2  -8 1162.81 213.953   3
  14   2  -7 45.7825 138.295   4
  14   2  -7 52.4411 127.211   3
  14   2  -6 3807.97 373.388   4
  14  -2  -6 4368.21 389.805   4
  14   2  -6 3876.92 362.937   3
  14   2  -5 1479.43 241.297   4
  14  -2  -5 1397.29 246.160   4
  14   2  -5 1514.08 246.453   3
  14  -2  -4 122.733 131.776   5
  14   2  -4 87.4257 122.737   4
  14  -2  -4 109.202 130.773   4
  14  -2  -3 214.821 151.030   5
  14   2  -3 279.701 161.545   4
  14  -2  -3-71.2821 133.045   4
  14   2  -3 424.248 168.292   3
  14  -2  -2 439.801 164.253   5
  14   2  -2 713.636 213.794   4
  14  -2  -2 535.672 186.071   4
  14  -2  -1 297.430 133.781   5
  14   2  -1 183.230 160.880   4
  14  -2  -1 57.3518 124.258   4
  14  -2   0 1149.13 236.240   5
  14   2   0 1812.29 293.370   4
  14  -2   0 1564.82 251.195   4
  14  -2   1 341.009 195.610   5
  14  -2   1 535.002 169.026   4
  14  -2   2 367.983 186.708   5
  14  -2   2 491.702 177.958   4
  14  -2   3-68.9535 141.296   5
  14  -2   3 176.639 156.297   4
  14  -2   4 702.671 213.286   5
  14   4 -15-53.0212 143.847   3
  14   4 -14 273.314 163.782   3
  14   4 -13 376.247 185.481   3
  14   4 -12 1477.27 256.986   3
  14   4 -11 114.868 149.653   3
  14   4 -10 1435.76 247.214   3
  14   4  -9 257.285 184.970   4
  14   4  -9-4.38812 143.940   3
  14   4  -8 2407.34 304.643   4
  14   4  -8 2511.09 303.296   3
  14   4  -7 46.6835 176.687   4
  14   4  -7-6.34825 121.209   3
  14   4  -6 2906.52 332.989   4
  14   4  -6 2545.26 304.630   3
  14  -4  -5 1903.10 237.243   5
  14   4  -5 1512.78 264.037   4
  14  -4  -5 1275.31 245.374   4
  14   4  -5 1579.82 247.320   3
  14  -4  -4 1867.97 241.730   5
  14   4  -4 1512.11 266.397   4
  14  -4  -4 1739.68 264.810   4
  14   4  -4 1739.24 254.915   3
  14  -4  -3 149.880 148.981   5
  14   4  -3 344.008 185.515   4
  14  -4  -3 198.841 173.002   4
  14   4  -3 150.054 134.299   3
  14  -4  -2 621.362 198.747   5
  14   4  -2 1065.53 237.797   4
  14  -4  -2 846.280 205.951   4
  14   4  -2 778.616 189.231   3
  14  -4  -1 293.723 142.065   5
  14  -4  -1-48.7275 116.046   4
  14  -4   0 1466.90 249.737   5
  14  -4   0 1525.69 245.807   4
  14  -4   1 19.6616 117.253   5
  14  -4   1-20.2888 108.691   4
  14  -4   2 1389.73 279.611   5
  14  -4   2 1527.21 234.098   4
  14  -4   3-133.857 147.315   5
  14  -4   4 1064.41 254.896   5
  14   6 -14 713.395 210.085   3
  14   6 -13 547.665 184.923   3
  14   6 -12 1181.17 239.462   3
  14   6 -11-100.946 148.335   3
  14   6 -10 1618.79 278.173   4
  14   6 -10 1616.23 256.016   3
  14   6  -9-154.965 160.939   4
  14   6  -9 186.510 162.070   3
  14   6  -8 472.317 172.211   4
  14   6  -8 740.312 200.583   3
  14   6  -7 139.853 147.129   4
  14   6  -7 21.8579 112.786   3
  14   6  -6 417.451 164.694   4
  14   6  -6 576.185 183.129   3
  14  -6  -5 95.4063 95.9052   5
  14   6  -5 223.474 157.326   4
  14   6  -5 186.422 130.054   3
  14  -6  -4 1394.13 218.135   5
  14   6  -4 1614.76 280.111   4
  14   6  -4 1756.89 255.575   3
  14  -6  -3 618.661 183.169   5
  14  -6  -3 661.159 186.096   4
  14   6  -3 797.935 194.306   3
  14  -6  -2 761.421 182.922   5
  14  -6  -2 902.997 194.896   4
  14   6  -2 1104.61 212.929   3
  14  -6  -1 927.091 218.987   5
  14  -6  -1 519.204 163.111   4
  14   6  -1 1112.82 213.737   3
  14  -6   0 887.767 229.174   5
  14  -6   0 683.767 179.521   4
  14  -6   1 74.6153 129.096   5
  14  -6   1 115.975 139.123   4
  14  -6   2 869.373 225.192   5
  14  -6   3-70.2309 149.591   5
  14  -6   4 519.001 194.856   5
  14   8 -13-151.958 189.196   3
  14   8 -12 845.189 218.141   3
  14   8 -11 57.8580 156.457   4
  14   8 -11-83.3394 158.699   3
  14   8 -10 1632.93 276.711   4
  14   8 -10 1699.83 265.020   3
  14   8  -9-1.34115 127.177   4
  14   8  -9-1.31895 139.175   3
  14   8  -8 2259.68 321.573   4
  14   8  -8 1610.58 248.557   3
  14   8  -7 112.617 142.502   4
  14   8  -7 93.3471 130.170   3
  14   8  -6 731.737 231.428   4
  14   8  -6 394.569 151.328   3
  14  -8  -5 166.567 107.947   5
  14   8  -5 240.520 188.157   4
  14   8  -5 50.0758 135.627   3
  14  -8  -4 1540.41 226.126   5
  14   8  -4 1526.91 246.099   3
  14  -8  -3 105.706 122.938   5
  14   8  -3 62.6633 122.098   3
  14  -8  -2 704.711 188.084   5
  14   8  -2 765.990 181.289   3
  14  -8  -1 988.611 236.121   5
  14   8  -1 1008.32 212.342   3
  14  -8   0 1375.59 259.275   5
  14   8   0 1621.64 236.006   3
  14  -8   1 520.172 190.539   5
  14  -8   2 1760.08 286.228   5
  14  -8   3 281.755 209.081   5
  14  10 -11 424.303 202.574   4
  14  10 -10 1347.34 240.335   4
  14  10  -9 267.160 129.917   4
  14  10  -8 1461.74 253.988   4
  14  10  -8 1490.03 244.129   3
  14  10  -7-30.4134 158.037   4
  14  10  -7-38.0704 131.966   3
  14  10  -6 1326.76 255.500   4
  14  10  -6 722.453 194.505   3
  14 -10  -5 197.730 133.416   5
  14  10  -5 416.940 197.891   4
  14  10  -5-70.5264 146.631   3
  14 -10  -4 1054.04 209.680   5
  14  10  -4 1220.90 222.010   3
  14 -10  -3 181.271 132.987   5
  14  10  -3 143.416 128.757   3
  14 -10  -2 1661.42 267.012   5
  14  10  -2 1699.40 248.138   3
  14 -10  -1 730.997 219.252   5
  14  10  -1 122.369 112.518   3
  14 -10   0 1500.37 257.500   5
  14 -10   1 254.873 162.246   5
  14 -10   2 1098.38 266.996   5
  14  12 -11-102.184 119.485   4
  14  12 -10 551.269 193.741   4
  14  12  -9 245.059 176.438   4
  14  12  -8 363.885 209.164   4
  14  12  -7 121.967 182.645   4
  14  12  -6 1112.49 252.245   4
  14  12  -5 56.6944 146.313   3
  14 -12  -4 175.241 129.520   5
  14  12  -4 63.3385 146.379   3
  14 -12  -3 100.997 149.018   5
  14  12  -3 32.7249 97.8195   3
  14 -12  -2 857.884 232.574   5
  14  12  -2 183.612 120.134   3
  14 -12  -1 122.066 156.280   5
  14  12  -1 107.291 122.123   3
  14 -12   0 541.735 181.104   5
  14 -12   1 155.235 169.817   5
  14  14 -10 856.189 210.351   4
  14  14  -9 142.349 141.191   4
  14  14  -8 667.142 196.460   4
  14  14  -7 357.447 184.722   4
  14 -14  -4 723.188 188.021   5
  14  14  -4 491.500 167.629   3
  14 -14  -3 276.686 160.912   5
  14  14  -3-270.848 144.484   3
  14 -14  -2 947.160 229.651   5
  14  14  -2 1107.00 221.859   3
  14 -14  -1 40.7770 138.645   5
  14 -14   0 635.399 228.853   5
  14  16  -9 218.892 138.121   4
  14  16  -8 208.306 141.125   4
  14  16  -7 246.288 161.443   4
  14 -16  -3 212.632 149.344   5
  14  16  -3-25.0915 129.348   3
  14 -16  -2 653.058 192.521   5
  14 -16  -1 296.632 187.622   5
  14  18  -7 2057.49 324.874   4
  14 -18  -3 276.806 140.855   5
  15  -1 -14 404.130 202.340   3
  15   1 -14 256.477 161.317   3
  15  -1 -13 670.182 190.308   3
  15   1 -13 715.638 217.998   3
  15  -1 -12 391.659 182.416   3
  15   1 -12 363.173 201.820   3
  15  -1 -11 1829.36 284.824   3
  15   1 -11 2026.56 312.669   3
  15  -1 -10 769.328 231.157   3
  15   1 -10 167.754 150.175   3
  15  -1  -9 991.854 245.281   3
  15   1  -9 465.208 184.787   3
  15   1  -8-66.8268 132.479   4
  15   1  -8 300.746 179.038   3
  15   1  -7 1536.37 271.009   4
  15  -1  -7 1584.09 270.620   4
  15   1  -7 1880.64 279.854   3
  15   1  -6 91.6919 174.046   4
  15  -1  -6 344.733 181.841   4
  15   1  -6 405.674 189.154   3
  15   1  -5 1351.40 268.007   4
  15  -1  -5 1616.84 271.499   4
  15   1  -5 1924.65 304.685   3
  15   1  -4 294.924 158.774   4
  15  -1  -4 283.452 154.788   4
  15   1  -3 806.356 195.043   4
  15  -1  -3 657.826 180.099   4
  15   1  -2 232.635 151.167   4
  15  -1  -2 205.294 151.541   4
  15  -1  -1 453.382 203.195   5
  15   1  -1 340.110 164.936   4
  15  -1  -1 641.350 214.431   4
  15  -1   0 39.9880 136.919   5
  15   1   0 7.25123 146.156   4
  15  -1   0 182.133 148.653   4
  15  -1   1 274.065 147.861   5
  15   1   1 466.260 223.044   4
  15  -1   1 86.0418 169.441   4
  15  -1   2 191.901 157.360   5
  15   1   2 341.272 195.250   4
  15  -1   2 169.461 170.659   4
  15  -1   3 233.905 223.699   5
  15   1   3 639.894 218.437   4
  15  -1   3 101.676 130.698   4
  15   1   4 62.2547 172.212   4
  15   3 -14-194.251 178.839   3
  15   3 -13 909.033 242.314   3
  15   3 -12 322.672 192.838   3
  15   3 -11 756.303 204.139   3
  15   3 -10-48.7672 127.226   3
  15   3  -9 718.657 222.235   4
  15   3  -9 819.875 221.378   3
  15   3  -8 109.493 154.480   4
  15   3  -8 258.456 175.918   3
  15   3  -7 1340.66 250.285   4
  15   3  -7 1357.56 229.949   3
  15   3  -6 263.698 161.736   4
  15   3  -6 264.766 171.328   3
  15  -3  -5 1237.38 214.844   5
  15   3  -5 1025.78 232.819   4
  15  -3  -5 1206.87 243.692   4
  15   3  -5 1788.85 289.706   3
  15  -3  -4 123.769 109.092   5
  15   3  -4 445.780 208.573   4
  15  -3  -4 407.820 199.841   4
  15   3  -4 610.533 186.700   3
  15  -3  -3 472.940 179.585   5
  15   3  -3 519.661 213.769   4
  15  -3  -3 523.593 193.877   4
  15  -3  -2 169.602 168.774   5
  15   3  -2-138.111 178.991   4
  15  -3  -1 1054.63 225.578   5
  15   3  -1 1461.12 283.513   4
  15  -3  -1 997.747 222.027   4
  15  -3   0 137.581 159.071   5
  15   3   0 368.171 175.698   4
  15  -3   0 189.140 164.519   4
  15  -3   1 473.919 194.250   5
  15  -3   1 646.821 199.369   4
  15  -3   2 9.45064 129.338   5
  15  -3   2 143.590 161.519   4
  15   5 -13 1626.48 288.654   3
  15   5 -12 15.2858 164.884   3
  15   5 -11 543.996 184.504   3
  15   5 -10 583.001 199.768   4
  15   5 -10 487.278 179.757   3
  15   5  -9 609.488 217.789   4
  15   5  -9 301.604 176.705   3
  15   5  -8 11.4388 127.900   4
  15   5  -8-60.8136 135.628   3
  15   5  -7 1054.59 261.785   4
  15   5  -7 1036.42 213.100   3
  15   5  -6 144.720 152.309   4
  15   5  -6 40.9263 146.260   3
  15  -5  -5 1160.35 202.310   5
  15   5  -5 927.762 220.151   4
  15   5  -5 1247.02 248.102   3
  15  -5  -4 305.789 138.528   5
  15   5  -4 541.407 205.126   4
  15   5  -4 621.426 201.371   3
  15  -5  -3 1083.17 199.647   5
  15   5  -3 1714.41 297.410   4
  15  -5  -3 1171.66 230.664   4
  15   5  -3 1290.94 245.182   3
  15  -5  -2 430.240 160.994   5
  15   5  -2 574.638 212.968   4
  15  -5  -2 314.775 166.918   4
  15   5  -2 689.536 194.590   3
  15  -5  -1 1638.88 272.158   5
  15  -5  -1 1467.90 248.195   4
  15  -5   0-153.402 179.474   5
  15  -5   0 287.365 180.492   4
  15  -5   1 656.096 219.514   5
  15  -5   1 734.630 203.931   4
  15  -5   2 132.745 140.369   5
  15   7 -12-133.635 136.234   3
  15   7 -11 306.557 166.214   3
  15   7 -10 334.773 220.020   4
  15   7 -10-109.987 161.581   3
  15   7  -9 589.457 218.526   4
  15   7  -9 424.779 177.282   3
  15   7  -8 217.578 173.316   4
  15   7  -8 143.683 140.008   3
  15   7  -7 744.131 203.370   4
  15   7  -7 1246.85 260.155   3
  15   7  -6 287.343 153.891   4
  15   7  -6 231.997 148.102   3
  15  -7  -5 960.036 205.923   5
  15   7  -5 1156.50 271.169   4
  15   7  -5 927.885 211.681   3
  15  -7  -4 364.187 173.446   5
  15   7  -4 481.178 218.516   4
  15   7  -4 623.918 192.820   3
  15  -7  -3 908.032 200.556   5
  15   7  -3 1208.17 259.530   4
  15   7  -3 1072.02 237.631   3
  15  -7  -2 497.553 179.240   5
  15   7  -2 805.393 206.568   3
  15  -7  -1 1545.63 267.545   5
  15   7  -1 1897.40 268.460   3
  15  -7   0 30.6496 165.060   5
  15  -7   0 122.378 136.005   4
  15  -7   1 1280.55 250.323   5
  15  -7   2 144.635 164.115   5
  15   9 -11 559.161 205.314   4
  15   9 -11 315.030 127.265   3
  15   9 -10 255.038 173.803   4
  15   9 -10-334.884 192.690   3
  15   9  -9 1101.34 248.286   4
  15   9  -9 712.376 194.564   3
  15   9  -8 352.448 169.386   4
  15   9  -8 214.416 136.042   3
  15   9  -7 966.627 244.221   4
  15   9  -7 1334.05 263.956   3
  15   9  -6 162.705 179.656   4
  15   9  -6 345.694 154.964   3
  15   9  -5 793.210 215.137   4
  15   9  -5 1102.19 242.484   3
  15  -9  -4 346.907 141.026   5
  15   9  -4 482.690 217.385   4
  15   9  -4 525.026 165.014   3
  15  -9  -3 672.913 184.964   5
  15   9  -3 659.658 191.844   3
  15  -9  -2 720.138 204.006   5
  15   9  -2 730.638 205.415   3
  15  -9  -1 1034.61 223.473   5
  15   9  -1 1453.68 257.212   3
  15  -9   0 278.528 188.104   5
  15  -9   1 1176.88 261.750   5
  15  11 -11 133.196 173.435   4
  15  11 -10 80.4982 154.762   4
  15  11 -10 3.12661 127.302   3
  15  11  -9 837.599 207.564   4
  15  11  -9 745.312 215.763   3
  15  11  -8-90.1333 147.394   4
  15  11  -8-80.4088 168.834   3
  15  11  -7 1154.63 246.980   4
  15  11  -7 945.418 213.464   3
  15  11  -6 581.608 234.736   4
  15  11  -6 21.6743 111.781   3
  15  11  -5 585.843 197.572   4
  15  11  -5 532.143 172.326   3
  15 -11  -4 363.334 165.866   5
  15  11  -4 161.044 112.399   3
  15 -11  -3 535.613 189.265   5
  15  11  -3 192.571 150.799   3
  15 -11  -2 296.918 189.898   5
  15  11  -2 125.339 138.836   3
  15 -11  -1 86.7147 148.766   5
  15 -11   0-92.7267 142.789   5
  15  13 -11 419.324 195.137   4
  15  13 -10-78.9397 137.084   4
  15  13  -9 521.416 216.309   4
  15  13  -8 154.660 163.507   4
  15  13  -8 481.599 191.560   3
  15  13  -7 501.705 201.641   4
  15  13  -7 629.566 185.593   3
  15  13  -6 390.801 235.475   4
  15  13  -6 233.338 148.103   3
  15  13  -5 359.467 159.576   3
  15 -13  -4 204.461 155.053   5
  15  13  -4 152.456 144.917   3
  15 -13  -3 653.812 195.246   5
  15  13  -3 843.805 194.195   3
  15 -13  -2 225.858 188.718   5
  15  13  -2 239.517 148.570   3
  15 -13  -1 418.245 185.795   5
  15  15  -9 423.600 187.167   4
  15  15  -8 465.141 201.039   4
  15  15  -7 146.064 165.984   4
  15  15  -6 134.798 188.023   4
  15  15  -5 86.2704 150.429   3
  15  15  -4-220.709 175.582   3
  15 -15  -3 979.712 232.731   5
  15  15  -3 946.450 215.831   3
  16   0 -12 337.140 180.249   3
  16   0 -11 127.747 159.676   3
  16   0 -10 484.842 235.162   3
  16   0  -9 409.789 210.264   3
  16   0  -8 1669.30 291.925   3
  16   0  -7-525.412 202.039   4
  16   0  -6 2059.32 304.312   4
  16   0  -5 290.676 206.982   4
  16   0  -4 368.671 206.288   4
  16   0  -3-248.873 176.229   4
  16   0  -2 276.779 178.828   4
  16   0  -1 361.027 190.714   4
  16   0   0 398.721 183.033   4
  16   0   1-193.565 159.257   4
  16   0   2 297.085 169.844   4
  16   2 -12 1737.48 303.505   3
  16   2 -11 153.871 133.188   3
  16   2 -10 910.989 235.899   3
  16   2  -9 413.086 216.103   3
  16   2  -8 1017.03 231.980   4
  16   2  -8 1674.05 289.027   3
  16   2  -7-10.6906 154.337   4
  16   2  -7 47.6252 153.729   3
  16   2  -6 2492.05 337.509   4
  16  -2  -6 2814.33 358.460   4
  16   2  -6 3875.79 410.316   3
  16   2  -5 511.331 224.106   4
  16  -2  -5 887.291 252.356   4
  16   2  -4 601.720 201.686   4
  16  -2  -4 755.275 237.330   4
  16   2  -3 186.277 161.103   4
  16  -2  -3-16.2919 162.260   4
  16   2  -2 812.131 221.101   4
  16  -2  -2 432.222 201.069   4
  16  -2  -1 272.413 166.838   5
  16   2  -1-112.339 166.243   4
  16  -2  -1 60.3434 174.478   4
  16  -2   0 792.128 236.260   5
  16   2   0 937.129 239.252   4
  16  -2   0 761.339 217.002   4
  16  -2   1 30.8436 173.450   5
  16   2   1 169.400 201.234   4
  16  -2   1 32.1297 131.600   4
  16   2   2 634.802 235.396   4
  16  -2   2 214.444 185.515   4
  16   4 -11 392.953 176.159   3
  16   4 -10 1106.09 243.501   3
  16   4  -9 71.0422 149.618   4
  16   4  -9 111.702 145.608   3
  16   4  -8 805.057 236.795   4
  16   4  -8 709.468 191.906   3
  16   4  -7 396.289 215.149   4
  16   4  -7 33.8812 104.064   3
  16   4  -6 1360.47 294.705   4
  16   4  -6 1151.92 254.335   3
  16   4  -5-16.7984 133.547   4
  16   4  -5 602.581 224.342   3
  16  -4  -4 779.409 181.424   5
  16   4  -4 810.394 205.512   4
  16  -4  -4 1174.70 256.831   4
  16   4  -4 1459.60 272.556   3
  16  -4  -3 279.687 148.088   5
  16   4  -3 243.509 173.635   4
  16  -4  -3 293.517 188.314   4
  16  -4  -2 605.125 182.983   5
  16   4  -2 707.972 218.916   4
  16  -4  -2 844.089 220.800   4
  16  -4  -1 84.3263 150.420   5
  16   4  -1 336.527 208.802   4
  16  -4  -1 145.286 141.732   4
  16  -4   0 64.3217 176.010   5
  16   4   0 541.839 199.710   4
  16  -4   0 234.762 172.518   4
  16   4   1 323.819 187.058   4
  16  -4   1-185.112 142.989   4
  16   6 -10 934.414 217.203   4
  16   6 -10 1194.01 260.349   3
  16   6  -9-214.963 175.734   4
  16   6  -9 91.5124 147.917   3
  16   6  -8 1729.41 309.147   4
  16   6  -8 2080.65 307.155   3
  16   6  -7 491.178 219.329   4
  16   6  -7 267.549 172.069   3
  16   6  -6 668.145 212.730   4
  16   6  -6 772.449 200.332   3
  16   6  -5-38.7186 167.369   4
  16   6  -5 174.403 141.736   3
  16  -6  -4 1137.54 232.803   5
  16   6  -4 1114.04 248.494   4
  16   6  -4 1529.54 269.698   3
  16  -6  -3-98.1762 153.681   5
  16   6  -3 43.3504 167.471   4
  16   6  -3 6.01260 157.421   3
  16  -6  -2 698.052 180.387   5
  16   6  -2 664.730 201.776   4
  16  -6  -1 280.659 214.510   5
  16   6  -1 516.898 250.429   4
  16  -6  -1 195.715 168.734   4
  16  -6   0 725.626 234.095   5
  16  -6   0 829.148 214.968   4
  16   8 -11 41.7779 172.985   4
  16   8 -10 191.064 161.524   4
  16   8  -9 210.743 204.355   4
  16   8  -9 436.441 176.060   3
  16   8  -8 412.106 189.044   4
  16   8  -8 769.038 211.310   3
  16   8  -7 325.810 189.109   4
  16   8  -7 70.7015 143.137   3
  16   8  -6 179.689 202.227   4
  16   8  -6 670.180 188.213   3
  16   8  -5 429.487 182.026   4
  16   8  -5 305.061 158.915   3
  16  -8  -4 1095.03 232.107   5
  16   8  -4 1329.79 306.938   4
  16   8  -4 1010.28 217.962   3
  16  -8  -3 183.357 171.401   5
  16   8  -3 488.512 226.442   4
  16   8  -3 595.018 213.753   3
  16  -8  -2 367.356 175.596   5
  16   8  -2 948.881 223.684   3
  16  -8  -1 376.925 168.942   5
  16  10 -11 19.0739 160.191   4
  16  10 -10-29.5310 128.235   4
  16  10  -9 338.807 192.447   4
  16  10  -8 220.859 183.745   4
  16  10  -8 180.262 142.851   3
  16  10  -7 163.974 171.531   4
  16  10  -7-55.0697 165.078   3
  16  10  -6 278.658 210.090   4
  16  10  -6 410.340 174.496   3
  16  10  -5 176.666 172.232   4
  16  10  -5 134.900 131.572   3
  16 -10  -4 646.463 191.620   5
  16  10  -4 255.543 220.439   4
  16  10  -4 338.743 170.919   3
  16 -10  -3 105.718 127.056   5
  16  10  -3 337.729 180.340   3
  16 -10  -2 512.905 194.178   5
  16  10  -2 838.414 211.590   3
  16 -10  -1 255.752 151.569   5
  16  12  -5 190.424 178.264   3
  16  12  -4 626.955 206.435   3
  16 -12  -3 0.41826 113.885   5
  16  12  -3 28.1062 137.492   3
  17   1  -9 684.919 205.031   3
  17   1  -8-169.821 209.150   4
  17   1  -7 357.468 194.514   4
  17   1  -6-151.087 170.622   4
  17  -1  -6 248.639 175.606   4
  17   1  -5-73.3524 156.519   4
  17  -1  -5-303.231 201.212   4
  17   1  -4-193.645 188.312   4
  17  -1  -4 230.455 195.519   4
  17   1  -3 168.675 192.366   4
  17  -1  -3-107.550 155.810   4
  17   1  -2 190.703 195.200   4
  17  -1  -2 25.1527 176.161   4
  17  -1  -1 439.279 208.935   4
  17   3  -9 429.429 206.547   4
  17   3  -8 518.469 225.246   4
  17   3  -8 653.611 259.226   3
  17   3  -7 482.245 230.669   4
  17   3  -7 857.129 245.408   3
  17   3  -6 180.027 191.337   4
  17   3  -6 699.171 254.384   3
  17   3  -5 720.387 188.539   4
  17  -3  -5 547.271 213.605   4
  17   3  -4 290.958 200.116   4
  17  -3  -4 290.262 202.109   4
  17   3  -3 297.050 207.835   4
  17  -3  -3 469.605 189.643   4
  17  -3  -2 330.181 197.791   4
  17  -3  -1 821.674 251.170   4
  17   5  -8-201.622 200.634   4
  17   5  -7 1163.90 260.085   4
  17   5  -7 1779.16 326.291   3
  17   5  -6 23.9936 182.372   4
  17   5  -6 388.470 197.507   3
  17   5  -5 893.177 252.908   4
  17   5  -5 764.520 213.796   3
  17  -5  -4-173.925 148.687   5
  17  -5  -3 821.914 226.143   5
  17  -5  -2 385.568 200.896   5
  17  -5  -2 26.4147 121.245   4
  17  -5  -1 827.946 221.359   4
  17   7  -6 79.8953 115.863   3
  17   7  -5 1182.44 252.608   3
  17   7  -4 418.662 185.256   3
  17  -7  -3 888.362 234.366   5
  17   7  -3 1310.54 275.237   3
  17  -7  -2-204.956 135.958   5
  17  -9  -3 94.3967 137.975   5
  17   9  -3 627.454 203.311   3
   0   0   0    0.00    0.00   0
TITL exp_4850 in Cc
REM Cc (#9 in standard setting)
CELL 0.71073  12.117539  18.770470  12.324623  90.0000 110.2319  90.0000
ZERR    5.00   0.000475   0.000578   0.000427   0.0000   0.0043   0.0000
LATT -7
SYMM  x,-y, z+1/2
SFAC C H N O F Ni
UNIT 110.00 110.00 20.00 10.00 10.00 5.00
TREF
HKLF 4
END
;
_shelx_hkl_checksum     13329
_shelx_res_file
;
TITL shelxt_a.res in C2/c
    shelx.res
    created by SHELXL-2018/3 at 20:02:05 on 21-Jan-2020
CELL  0.71073  12.1175  18.7705  12.3246   90.000  110.232   90.000
ZERR     4   0.0005   0.0006   0.0004    0.000    0.004    0.000
LATT   7
SYMM  - X,   Y, 1/2 - Z
SFAC  C    H    NI   N    O    F
UNIT  88 96 4 16 36 8
MERG   2
OMIT    -1.00  50.00
OMIT -3   5   2
OMIT 4   2   2
OMIT 1   5   3
OMIT  0   0   4
OMIT -3   5   3
FMAP   2
PLAN   100
ACTA
BOND   $H
HTAB O1 O4
EQIV $1 -x+1/2, -y+3/2, -z
HTAB O1 O3_$1
EQIV $2 -x+1, y, -z+1/2
HTAB O4 O5_$2
EQIV $4 -x+1/2, y-1/2, -z+1/2
HTAB O5 O3_$4
EQIV $5 -x+1/2, -y+3/2, -z+1
HTAB O5 N1_$5
HTAB C11 O2_$1
CONF
LIST   6
L.S.  10
TEMP    23.00
DFIX 0.82 0.01 O1 H11
DFIX 0.82 0.01 O1 H12
DANG 1.32 H11 H12
DFIX 0.82 0.01 O4 H41
DFIX 0.82 0.01 O5 H51
DFIX 0.82 0.01 O5 H52
DANG 1.32 H51 H52
WGHT    0.033000    1.776800
FVAR       1.96443
NI1   3    0.250000    0.750000    0.000000    10.50000    0.03285    0.02066 =
         0.02366   -0.00195    0.01060   -0.00983
N1    4    0.230387    0.891162    0.494141    11.00000    0.08534    0.06603 =
         0.04424   -0.02019    0.03201   -0.00263
N2    4    0.164061    0.655539    0.000348    11.00000    0.03474    0.02445 =
         0.02572   -0.00138    0.01029   -0.00925
O1    5    0.414354    0.698967    0.069597    11.00000    0.04150    0.03475 =
         0.03116    0.00156    0.01005   -0.00318
H12   2    0.429364    0.671885    0.124447    11.00000   -1.20000
H11   2    0.416288    0.677162    0.012736    11.00000   -1.20000
O2    5    0.252637    0.770612    0.164661    11.00000    0.04925    0.03009 =
         0.02920   -0.00359    0.01833   -0.00610
O3    5    0.120442    0.857399    0.138904    11.00000    0.07458    0.08007 =
         0.03862   -0.00399    0.01331    0.03101
O4    5    0.500000    0.596659    0.250000    10.50000    0.07503    0.04256 =
         0.05242    0.00000    0.02331    0.00000
H41   2    0.539186    0.570977    0.223227    11.00000   -1.20000
O5    5    0.369204    0.515164    0.354032    11.00000    0.17290    0.07237 =
         0.10080    0.00763    0.08482    0.00226
H51   2    0.400731    0.475980    0.372305    11.00000   -1.20000
H52   2    0.374043    0.532833    0.416372    11.00000   -1.20000
F1    6    0.357217    0.867883    0.670668    11.00000    0.11251    0.13103 =
         0.03591   -0.02839    0.02472   -0.01436
C1    1    0.191886    0.878225    0.379745    11.00000    0.06510    0.05736 =
         0.04409   -0.00793    0.02395    0.00540
AFIX  43
H1    2    0.128197    0.904258    0.332209    11.00000   -1.20000
AFIX   0
C2    1    0.242574    0.828060    0.329615    11.00000    0.04444    0.04050 =
         0.03500   -0.00575    0.01944   -0.00782
C3    1    0.335919    0.789296    0.401787    11.00000    0.04563    0.05061 =
         0.03926   -0.00380    0.02002   -0.00503
AFIX  43
H3    2    0.371596    0.754740    0.371012    11.00000   -1.20000
AFIX   0
C4    1    0.376258    0.801503    0.518585    11.00000    0.04871    0.07224 =
         0.03563    0.00009    0.01280   -0.00828
AFIX  43
H4    2    0.438816    0.776057    0.569207    11.00000   -1.20000
AFIX   0
C5    1    0.319260    0.853049    0.555877    11.00000    0.07285    0.07801 =
         0.03171   -0.01356    0.02141   -0.02044
C6    1    0.200269    0.818017    0.200713    11.00000    0.04273    0.03843 =
         0.03254   -0.00327    0.01532   -0.00561
C7    1    0.183406    0.617323    0.095979    11.00000    0.05270    0.03934 =
         0.02522    0.00076    0.00223   -0.02459
AFIX  43
H7    2    0.240902    0.632605    0.163889    11.00000   -1.20000
AFIX   0
C8    1    0.122016    0.556185    0.098704    11.00000    0.06186    0.03788 =
         0.02733    0.00712    0.00469   -0.02454
AFIX  43
H8    2    0.138908    0.530975    0.167511    11.00000   -1.20000
AFIX   0
C9    1    0.035736    0.532045    0.000294    11.00000    0.03313    0.02260 =
         0.02428   -0.00249    0.01028   -0.00652
C10   1    0.017323    0.571826   -0.099018    11.00000    0.04442    0.03680 =
         0.02665   -0.00128    0.00570   -0.01959
AFIX  43
H10   2   -0.039219    0.557751   -0.168379    11.00000   -1.20000
AFIX   0
C11   1    0.082806    0.632114   -0.094762    11.00000    0.04783    0.03507 =
         0.02557    0.00506    0.00737   -0.01810
AFIX  43
H11A  2    0.069114    0.657839   -0.162659    11.00000   -1.20000
AFIX   0
HKLF 4
REM  shelxt_a.res in C2/c
REM wR2 = 0.0733, GooF = S = 1.025, Restrained GooF = 1.023 for all data
REM R1 = 0.0321 for 1960 Fo > 4sig(Fo) and 0.0415 for all 2316 data
REM 189 parameters refined using 7 restraints
END
WGHT      0.0311      1.6500
REM Highest difference peak  0.304,  deepest hole -0.222,  1-sigma level  0.046
Q1    1   0.1002  0.8100  0.1396  11.00000  0.05    0.30
Q2    1   0.4417  0.5122  0.4243  11.00000  0.05    0.30
Q3    1   0.3031  0.5360  0.3955  11.00000  0.05    0.20
Q4    1   0.1533  0.5382  0.1310  11.00000  0.05    0.19
Q5    1   0.0000  0.5000  0.0000  10.50000  0.05    0.18
Q6    1   0.3635  0.4614  0.3748  11.00000  0.05    0.17
Q7    1   0.3483  0.9186  0.6421  11.00000  0.05    0.17
Q8    1   0.0521  0.5556  0.0624  11.00000  0.05    0.17
Q9    1   0.1149  0.5390  0.0421  11.00000  0.05    0.17
Q10   1   0.0820  0.8679  0.0923  11.00000  0.05    0.16
Q11   1   0.1642  0.5797  0.0889  11.00000  0.05    0.16
Q12   1   0.1973  0.5191  0.1626  11.00000  0.05    0.16
Q13   1   0.0261  0.6903 -0.1445  11.00000  0.05    0.16
Q14   1   0.4926  0.7310  0.1248  11.00000  0.05    0.16
Q15   1   0.0395  0.6092 -0.0820  11.00000  0.05    0.15
Q16   1   0.1890  0.8356  0.3419  11.00000  0.05    0.15
Q17   1   0.1771  0.8586  0.1482  11.00000  0.05    0.15
Q18   1   0.1139  0.5608  0.1965  11.00000  0.05    0.14
Q19   1   0.1479  0.6571  0.0477  11.00000  0.05    0.14
Q20   1   0.4432  0.8125  0.5628  11.00000  0.05    0.14
Q21   1   0.0167  0.5528 -0.0358  11.00000  0.05    0.14
Q22   1   0.2573  0.7942  0.3567  11.00000  0.05    0.14
Q23   1   0.0553  0.5314 -0.0423  11.00000  0.05    0.14
Q24   1   0.2195  0.8231  0.2709  11.00000  0.05    0.14
Q25   1   0.4786  0.7318  0.2074  11.00000  0.05    0.14
Q26   1   0.1870  0.6554  0.1607  11.00000  0.05    0.14
Q27   1   0.3040  0.8302  0.3527  11.00000  0.05    0.14
Q28   1   0.4254  0.7413  0.1121  11.00000  0.05    0.14
Q29   1   0.0980  0.5771 -0.0976  11.00000  0.05    0.13
Q30   1   0.3847  0.8117  0.4608  11.00000  0.05    0.13
Q31   1   0.1938  0.6203  0.0419  11.00000  0.05    0.13
Q32   1   0.2708  0.8774  0.6441  11.00000  0.05    0.13
Q33   1   0.2805  0.4826  0.4249  11.00000  0.05    0.13
Q34   1   0.0985  0.6477 -0.0366  11.00000  0.05    0.13
Q35   1   0.3651  0.7888  0.2459  11.00000  0.05    0.13
Q36   1   0.2440  0.8630  0.3391  11.00000  0.05    0.13
Q37   1   0.1962  0.9277  0.4904  11.00000  0.05    0.13
Q38   1   0.2527  0.8497  0.5316  11.00000  0.05    0.13
Q39   1   0.3178  0.8106  0.5234  11.00000  0.05    0.12
Q40   1   0.0574  0.6821 -0.2800  11.00000  0.05    0.12
Q41   1   0.1153  0.6367 -0.1639  11.00000  0.05    0.12
Q42   1   0.1684  0.7019 -0.0015  11.00000  0.05    0.12
Q43   1   0.1050  0.8798  0.3405  11.00000  0.05    0.12
Q44   1   0.5000  0.8702  0.7500  10.50000  0.05    0.12
Q45   1   0.3614  0.8411  0.5145  11.00000  0.05    0.12
Q46   1   0.4196  0.7388  0.2306  11.00000  0.05    0.12
Q47   1   0.1845  0.5578 -0.0227  11.00000  0.05    0.11
Q48   1   0.4287  0.7419  0.5774  11.00000  0.05    0.11
Q49   1   0.2814  0.5682  0.0689  11.00000  0.05    0.11
Q50   1   0.1368  0.6287 -0.0493  11.00000  0.05    0.11
Q51   1   0.1773  1.0132  0.4272  11.00000  0.05    0.11
Q52   1   0.3446  0.7503  0.0389  11.00000  0.05    0.11
Q53   1   0.5113  0.7653  0.5062  11.00000  0.05    0.11
Q54   1   0.4656  0.8079  0.4149  11.00000  0.05    0.11
Q55   1   0.2306  0.5164  0.3297  11.00000  0.05    0.11
Q56   1   0.2823  0.4703  0.3174  11.00000  0.05    0.11
Q57   1   0.2512  0.8098  0.0205  11.00000  0.05    0.11
Q58   1   0.2182  0.6470 -0.0032  11.00000  0.05    0.10
Q59   1   0.5124  0.7229  0.0554  11.00000  0.05    0.10
Q60   1   0.3986  0.7138  0.5422  11.00000  0.05    0.10
Q61   1   0.2780  0.5169  0.4723  11.00000  0.05    0.10
Q62   1   0.5197  0.7180  0.5715  11.00000  0.05    0.10
Q63   1   0.2347  0.7773  0.0910  11.00000  0.05    0.10
Q64   1   0.4429  0.4190  0.3404  11.00000  0.05    0.10
Q65   1   0.3431  0.4889  0.2308  11.00000  0.05    0.10
Q66   1   0.5048  0.6437  0.1678  11.00000  0.05    0.10
Q67   1   0.2762  0.5756 -0.0405  11.00000  0.05    0.10
Q68   1   0.2412  0.4709  0.2250  11.00000  0.05    0.10
Q69   1   0.0000  0.8485  0.2500  10.50000  0.05    0.09
Q70   1   0.1980  0.5492  0.2367  11.00000  0.05    0.09
Q71   1   0.0753  0.8450  0.4187  11.00000  0.05    0.09
Q72   1   0.3495  0.7005  0.0655  11.00000  0.05    0.09
Q73   1   0.4426  0.5670  0.1877  11.00000  0.05    0.09
Q74   1   0.1399  0.9340  0.3084  11.00000  0.05    0.09
Q75   1   0.3040  0.9028  0.1981  11.00000  0.05    0.09
Q76   1   0.3840  0.6111  0.1814  11.00000  0.05    0.09
Q77   1   0.1996  0.5300  0.0511  11.00000  0.05    0.09
Q78   1   0.1630  0.5798 -0.1481  11.00000  0.05    0.09
Q79   1   0.4476  0.7458  0.3080  11.00000  0.05    0.09
Q80   1   0.3387  0.4630  0.5105  11.00000  0.05    0.09
Q81   1   0.2018  0.9195  0.2720  11.00000  0.05    0.09
Q82   1   0.1786  0.8728  0.4434  11.00000  0.05    0.09
Q83   1   0.3986  0.8065  0.3194  11.00000  0.05    0.09
Q84   1   0.3630  0.4202  0.4395  11.00000  0.05    0.09
Q85   1   0.3606  0.7686  0.4975  11.00000  0.05    0.09
Q86   1   0.3641  0.8078  0.7550  11.00000  0.05    0.09
Q87   1  -0.0664  0.5785 -0.1438  11.00000  0.05    0.09
Q88   1   0.3052  0.9114  0.7082  11.00000  0.05    0.08
Q89   1   0.4217  0.8465  0.7518  11.00000  0.05    0.08
Q90   1   0.2645  0.5118  0.2333  11.00000  0.05    0.08
Q91   1   0.2011  0.4845  0.2478  11.00000  0.05    0.08
Q92   1   0.0083  0.8364  0.0676  11.00000  0.05    0.08
Q93   1   0.2009  0.7773  0.1721  11.00000  0.05    0.08
Q94   1   0.0000  0.8073  0.2500  10.50000  0.05    0.08
Q95   1   0.4606  0.6760  0.0927  11.00000  0.05    0.08
Q96   1   0.2638  0.8074  0.1818  11.00000  0.05    0.08
Q97   1   0.2431  0.5462 -0.0162  11.00000  0.05    0.08
Q98   1   0.2537  0.9397  0.5899  11.00000  0.05    0.08
Q99   1   0.2025  0.4924  0.4420  11.00000  0.05    0.08
Q100  1   0.2657  0.4254  0.3841  11.00000  0.05    0.08
;
_shelx_res_checksum     43021
