# Supplementary material for: The first coordination compound of 6-fluoro­nicotinate: the crystal structure of a one-dimensional nickel(II) coordination polymer containing the mixed ligands 6-fluoro­nicotinate and 4,4′-bi­pyridine
Source: Acta Crystallogr E Crystallogr Commun. 2020 Mar 10;76(Pt 4):500–5. doi: 10.1107/S2056989020003023 (PMC7133043; doi:10.1107/S2056989020003023)
Supplement: Supplementary file 2 [file e-76-00500-Isup4.hkl]

data_I                                                                          
_shelx_title ' shelxt_a.res in C2/c'                                            
_shelx_refln_list_code          4                                               
_shelx_F_calc_maximum      325.55                                               
_exptl_crystal_F_000      1208.00                                               
_reflns_d_resolution_high  0.8410                                               
                                                                                
loop_                                                                           
 _space_group_symop_operation_xyz                                               
 'x, y, z'                                                                      
 '-x, y, -z+1/2'                                                                
 'x+1/2, y+1/2, z'                                                              
 '-x+1/2, y+1/2, -z+1/2'                                                        
 '-x, -y, -z'                                                                   
 'x, -y, z-1/2'                                                                 
 '-x+1/2, -y+1/2, -z'                                                           
 'x+1/2, -y+1/2, z-1/2'                                                         
                                                                                
_cell_length_a    12.1175                                                       
_cell_length_b    18.7705                                                       
_cell_length_c    12.3246                                                       
_cell_angle_alpha  90.000                                                       
_cell_angle_beta  110.232                                                       
_cell_angle_gamma  90.000                                                       
                                                                                
_shelx_F_squared_multiplier     1.000                                           
                                                                                
loop_                                                                           
 _refln_index_h                                                                 
 _refln_index_k                                                                 
 _refln_index_l                                                                 
 _refln_F_squared_calc                                                          
 _refln_F_squared_meas                                                          
 _refln_F_squared_sigma                                                         
 _refln_observed_status                                                         
   4   0   0         16.22         23.39         6.39 o                         
   6   0   0       3410.24       3123.27        66.74 o                         
   8   0   0       6423.84       6398.27       161.49 o                         
  10   0   0       1570.71       1526.72        93.25 o                         
  12   0   0       1655.68       1859.03        80.83 o                         
   3   1   0         13.05         26.16         8.61 o                         
   5   1   0        282.92        266.82        10.92 o                         
   7   1   0       1023.21       1132.68        37.22 o                         
   9   1   0        778.92        731.52        35.91 o                         
  11   1   0          0.78         -4.46        18.31 o                         
  13   1   0         29.26         55.33        22.54 o                         
   2   2   0      63450.90      49475.85     18189.90 o                         
   4   2   0       6029.20       5886.39        60.18 o                         
   6   2   0      14482.82      14516.86        80.69 o                         
   8   2   0       2161.02       2255.39        55.73 o                         
  10   2   0       1746.01       1610.94        46.98 o                         
  12   2   0       2165.77       2181.45        86.68 o                         
   3   3   0      15950.77      16501.29       256.77 o                         
   5   3   0         36.71         63.55        12.26 o                         
   7   3   0       3057.37       3216.25        50.49 o                         
   9   3   0       1519.95       1657.61        51.18 o                         
  11   3   0        119.55        103.89        28.48 o                         
  13   3   0         72.88         75.72        51.38 o                         
   0   4   0       8646.69       8622.35       101.75 o                         
   2   4   0        452.71        408.19        10.46 o                         
   4   4   0      10935.89      11498.48       177.28 o                         
   6   4   0      12916.75      12073.62       174.65 o                         
   8   4   0       4667.48       4635.71        65.48 o                         
  10   4   0       2988.94       3207.35        73.73 o                         
  12   4   0        252.83        280.96        28.67 o                         
   1   5   0       1956.80       1933.51        58.92 o                         
   3   5   0        462.05        406.68        14.42 o                         
   5   5   0       1536.89       1606.10        37.76 o                         
   7   5   0       1512.27       1471.15        36.14 o                         
   9   5   0         86.67         76.11        15.81 o                         
  11   5   0        362.75        373.39        31.39 o                         
  13   5   0         28.37         71.86        24.50 o                         
   0   6   0        142.23        181.61        26.63 o                         
   2   6   0       2448.86       2529.35        38.81 o                         
   4   6   0      32275.90      31832.55       479.41 o                         
   6   6   0       3678.99       3773.08        63.37 o                         
   8   6   0       4995.32       5080.77        70.68 o                         
  10   6   0        669.06        610.06        34.47 o                         
  12   6   0        453.29        448.23        33.91 o                         
   1   7   0         45.24        103.33        30.98 o                         
   3   7   0         13.02         28.53         9.29 o                         
   5   7   0        146.19        165.65        21.78 o                         
   7   7   0       1248.72       1268.17        41.47 o                         
   9   7   0        607.28        526.52        28.93 o                         
  11   7   0        164.96        135.28        21.06 o                         
   0   8   0      16443.31      15631.96       196.20 o                         
   2   8   0      23576.49      23423.21       165.30 o                         
   4   8   0       2858.70       2798.35        45.69 o                         
   6   8   0       1696.71       1697.94        60.64 o                         
   8   8   0       1128.51       1043.75        53.25 o                         
  10   8   0       1369.61       1409.96        52.07 o                         
  12   8   0        715.70        717.55        42.13 o                         
   1   9   0       1883.48       2259.41        80.14 o                         
   3   9   0         18.88         38.87        12.57 o                         
   5   9   0        125.66        122.75        12.69 o                         
   7   9   0        277.08        244.01        30.88 o                         
   9   9   0         44.58         20.85        21.38 o                         
  11   9   0         90.06        136.00        27.13 o                         
   0  10   0       5441.21       5333.30       189.69 o                         
   2  10   0       4945.62       4836.13        85.55 o                         
   4  10   0       1760.90       1661.02        41.67 o                         
   6  10   0       1379.26       1288.98        57.25 o                         
   8  10   0       1952.88       2061.28        76.96 o                         
  10  10   0       2187.48       2163.25        66.16 o                         
  12  10   0        335.35        444.81        44.08 o                         
   1  11   0       4848.93       4840.82        92.40 o                         
   3  11   0        552.48        533.29        33.52 o                         
   5  11   0         63.52         48.04        32.89 o                         
   7  11   0         55.58         68.35        25.99 o                         
   9  11   0        162.80        121.18        27.13 o                         
  11  11   0         74.67         45.41        16.36 o                         
   0  12   0         83.37         56.51        32.57 o                         
   2  12   0       3414.45       3330.72        79.80 o                         
   4  12   0       8748.54       8892.40       104.09 o                         
   6  12   0       1644.77       1622.36        72.53 o                         
   8  12   0       2422.92       2290.70       130.66 o                         
  10  12   0        834.78        805.02        55.92 o                         
   1  13   0        104.28         35.76        50.58 o                         
   3  13   0         32.61         57.33        17.36 o                         
   5  13   0        208.45        183.04        26.15 o                         
   7  13   0         35.13         11.86        32.28 o                         
   9  13   0         71.80         29.90        35.05 o                         
   0  14   0       1635.26       1531.70        87.81 o                         
   2  14   0       4827.37       4721.21       149.86 o                         
   4  14   0       7361.86       7347.15       103.56 o                         
   6  14   0       2054.80       2171.32        82.64 o                         
   8  14   0        672.93        685.05        88.73 o                         
  10  14   0        595.68        608.80        53.56 o                         
   1  15   0         64.68        119.76        28.93 o                         
   3  15   0         12.48         30.55        23.32 o                         
   5  15   0        112.82         95.94        27.31 o                         
   7  15   0          1.26         22.38        24.56 o                         
   9  15   0        275.91        310.53        42.12 o                         
   0  16   0       2413.63       2698.53       124.29 o                         
   2  16   0       2226.02       2164.23        77.30 o                         
   4  16   0        559.89        591.38        34.43 o                         
   6  16   0       2032.51       2274.39        90.02 o                         
   8  16   0        496.67        474.33        46.05 o                         
   1  17   0          0.21         13.93        35.36 o                         
   3  17   0        130.21        165.13        23.51 o                         
   5  17   0       1000.10        935.75        60.09 o                         
   7  17   0         58.81         78.93        28.49 o                         
   0  18   0       1522.32       1752.88       104.82 o                         
   2  18   0          9.08         62.81        50.69 o                         
   4  18   0        451.38        411.45        31.97 o                         
   6  18   0        819.37        812.75        59.63 o                         
   1  19   0         19.51         28.60        26.60 o                         
   3  19   0       1221.92       1308.75        54.80 o                         
   5  19   0         91.95         62.53        28.37 o                         
   7  19   0          7.29         23.15        48.83 o                         
   0  20   0        549.65        589.48        70.87 o                         
   2  20   0        517.15        478.89        45.39 o                         
   4  20   0         20.83         34.04        26.15 o                         
   6  20   0        394.02        413.07        58.01 o                         
   1  21   0        239.07        228.19        36.60 o                         
   3  21   0          9.60         47.77        19.98 o                         
   0  22   0       1164.02       1228.05       100.31 o                         
   2  22   0        361.79        476.69        48.05 o                         
 -13   1   1       1856.08       1913.75        70.01 o                         
 -11   1   1        861.30        862.35        36.54 o                         
  -9   1   1        360.60        302.77        18.29 o                         
  -7   1   1       6131.57       5788.51        47.09 o                         
  -5   1   1      10028.41       9918.98       103.32 o                         
  -3   1   1      12587.61      13065.23        50.68 o                         
   3   1   1      16432.87      16394.58        89.92 o                         
   5   1   1      16694.62      16859.38       117.43 o                         
   7   1   1       3783.15       3940.00        68.87 o                         
   9   1   1        967.88       1055.60        65.68 o                         
  11   1   1       1558.29       1454.08        70.83 o                         
  13   1   1        288.42        341.15        35.53 o                         
 -12   2   1          9.73         31.32        34.38 o                         
 -10   2   1          0.06         11.03        15.46 o                         
  -8   2   1         83.29        101.61        12.05 o                         
  -6   2   1        335.77        340.62        10.60 o                         
  -4   2   1        159.47        145.39        12.42 o                         
   2   2   1       2291.67       2373.86        56.67 o                         
   4   2   1       4334.89       4504.02        54.66 o                         
   6   2   1       6577.82       7439.13        86.11 o                         
   8   2   1         83.17        103.35        16.81 o                         
  10   2   1         12.72         51.07        24.24 o                         
  12   2   1         12.26         41.38        30.19 o                         
 -13   3   1        252.90        277.29        41.58 o                         
 -11   3   1       2118.20       2184.67        64.87 o                         
  -9   3   1        493.84        497.26        24.37 o                         
  -7   3   1       7688.52       7591.87        81.27 o                         
  -5   3   1       9023.31       9154.41       117.62 o                         
  -3   3   1     105980.76     108636.61      1169.19 o                         
   1   3   1      12346.19       7769.49      4359.59 o                         
   3   3   1       3078.50       3410.01        42.73 o                         
   5   3   1      17013.74      17041.31        76.07 o                         
   7   3   1       6435.45       6441.96        58.89 o                         
   9   3   1       1106.39       1136.86        43.64 o                         
  11   3   1       1240.85       1276.98        64.32 o                         
  13   3   1        324.21        372.86        43.85 o                         
 -12   4   1        123.00        150.40        26.09 o                         
 -10   4   1        487.87        489.13        25.92 o                         
  -8   4   1        721.03        657.37        26.34 o                         
  -6   4   1          3.31         14.48        16.29 o                         
  -4   4   1        135.14        162.29        13.39 o                         
  -2   4   1      67366.80      68585.58       376.08 o                         
   0   4   1      13565.03      14500.83        54.89 o                         
   2   4   1       5835.92       6119.98        51.62 o                         
   4   4   1       2353.08       2533.05        42.15 o                         
   6   4   1         85.43        115.33         8.79 o                         
   8   4   1         14.92         42.13        15.38 o                         
  10   4   1        163.39        199.10        30.53 o                         
  12   4   1         91.21         75.60        28.18 o                         
 -13   5   1        334.15        390.95        34.17 o                         
 -11   5   1        283.67        287.31        22.11 o                         
  -9   5   1       5487.36       5603.87        77.42 o                         
  -7   5   1       1616.81       1570.84        43.40 o                         
  -5   5   1      24675.71      25122.65       604.33 o                         
  -3   5   1      48696.46      47156.33       412.00 o                         
  -1   5   1      33766.18      33887.62       841.83 o                         
   1   5   1       1237.37       1206.08        19.42 o                         
   3   5   1       4049.59       3914.52        44.28 o                         
   5   5   1       6042.55       5955.79        43.86 o                         
   7   5   1       4278.74       4242.01        69.33 o                         
   9   5   1       3194.78       3193.39        69.89 o                         
  11   5   1        123.79        181.86        23.68 o                         
 -12   6   1         95.48         76.41        19.04 o                         
 -10   6   1        250.89        235.28        19.97 o                         
  -8   6   1       1605.78       1664.10        48.57 o                         
  -6   6   1         59.07         96.17        18.87 o                         
  -4   6   1       8909.23       9696.67       112.93 o                         
  -2   6   1      13161.58      13567.04       253.24 o                         
   0   6   1        607.09        729.80        21.89 o                         
   2   6   1         14.06         48.00        11.18 o                         
   4   6   1       1380.95       1361.27        27.95 o                         
   6   6   1       1886.45       1862.86        45.54 o                         
   8   6   1        909.02        914.37        36.13 o                         
  10   6   1       1327.62       1331.95        48.67 o                         
  12   6   1          2.89         39.46        18.89 o                         
 -13   7   1        536.92        560.41        54.79 o                         
 -11   7   1       1306.13       1245.45        43.00 o                         
  -9   7   1       3403.95       3243.33        71.04 o                         
  -7   7   1       5383.45       5199.46       101.57 o                         
  -5   7   1       4097.40       3914.08        78.73 o                         
  -3   7   1       6266.87       6935.36        67.46 o                         
  -1   7   1       2345.60       2357.85        50.90 o                         
   1   7   1       3050.88       2939.30        88.09 o                         
   3   7   1      16656.04      15989.11       105.67 o                         
   5   7   1        966.78        973.53        24.30 o                         
   7   7   1       3926.72       3699.53        69.70 o                         
   9   7   1        387.46        353.06        25.87 o                         
  11   7   1        730.98        752.60        39.69 o                         
 -12   8   1        152.92        174.27        25.46 o                         
 -10   8   1        137.78        153.10        22.30 o                         
  -8   8   1        159.82        185.21        41.42 o                         
  -6   8   1        183.69        165.28        24.36 o                         
  -4   8   1        728.96        834.33        31.09 o                         
  -2   8   1      11097.76      11608.18       116.71 o                         
   0   8   1        201.18        192.40        11.28 o                         
   2   8   1        199.07        259.15         9.29 o                         
   4   8   1         77.07         93.53        12.49 o                         
   6   8   1         42.40         57.58         7.08 o                         
   8   8   1        583.38        517.79        25.27 o                         
  10   8   1        187.84        238.14        24.07 o                         
  12   8   1         30.96         85.48        24.37 o                         
 -11   9   1       1397.61       1396.45        54.27 o                         
  -9   9   1       3774.25       3643.86        98.40 o                         
  -7   9   1       4853.72       4761.26       185.72 o                         
  -5   9   1       2791.87       2537.58        39.80 o                         
  -3   9   1       3993.80       3712.04        57.49 o                         
  -1   9   1       2414.69       2613.29        61.93 o                         
   1   9   1      18551.98      18891.00       161.73 o                         
   3   9   1       4962.44       4779.69        45.21 o                         
   5   9   1       3092.33       3045.12        85.80 o                         
   7   9   1        310.12        302.71        33.83 o                         
   9   9   1       2748.16       2719.36        83.25 o                         
  11   9   1        644.20        596.01        47.14 o                         
 -12  10   1        148.66        143.59        23.80 o                         
 -10  10   1        266.09        295.64        36.11 o                         
  -8  10   1          3.39         39.76        24.11 o                         
  -6  10   1          1.68         36.78        22.53 o                         
  -4  10   1        202.01        198.43        28.80 o                         
  -2  10   1        327.79        391.10        39.88 o                         
   0  10   1        324.10        324.78        27.16 o                         
   2  10   1         91.14        162.63        23.08 o                         
   4  10   1         70.48        107.96         9.24 o                         
   6  10   1       1432.69       1520.34        34.83 o                         
   8  10   1         70.37         62.03        47.46 o                         
  10  10   1         51.10         35.78        18.94 o                         
 -11  11   1        688.82        631.04        39.03 o                         
  -9  11   1       1972.29       2098.64        80.19 o                         
  -7  11   1       2141.06       2339.89       135.68 o                         
  -5  11   1       2445.14       2338.53        78.77 o                         
  -3  11   1       3624.02       3542.41        80.77 o                         
  -1  11   1       8600.43       8280.27       119.77 o                         
   1  11   1      14106.11      13641.43       153.70 o                         
   3  11   1       6034.73       5935.45        83.32 o                         
   5  11   1         43.25         33.53        14.45 o                         
   7  11   1       1667.39       1570.72       105.47 o                         
   9  11   1       2497.63       2662.51        92.88 o                         
  11  11   1        397.14        415.29        50.57 o                         
 -10  12   1        296.18        359.43        50.60 o                         
  -8  12   1        305.95        281.58        43.37 o                         
  -6  12   1        731.91        715.29        48.08 o                         
  -4  12   1        974.69        935.80        39.19 o                         
  -2  12   1        418.62        456.42        35.11 o                         
   0  12   1       1613.98       1485.34        56.34 o                         
   2  12   1        105.37         83.73        22.53 o                         
   4  12   1        159.77        173.28        19.75 o                         
   6  12   1         42.50         22.86        30.87 o                         
   8  12   1         52.56         42.47        51.93 o                         
  10  12   1         45.38         36.13        17.68 o                         
 -11  13   1        588.95        622.05        51.67 o                         
  -9  13   1       1166.48       1218.87        66.01 o                         
  -7  13   1        151.00        155.53        30.81 o                         
  -5  13   1        788.35        841.65        50.62 o                         
  -3  13   1       6116.83       6114.40       110.46 o                         
  -1  13   1       3399.37       3275.34        75.90 o                         
   1  13   1        765.62        735.16        43.79 o                         
   3  13   1       3375.44       3215.24        67.90 o                         
   5  13   1       1524.41       1585.29        47.32 o                         
   7  13   1        986.73       1043.95        60.28 o                         
   9  13   1        448.57        457.67        46.01 o                         
 -10  14   1        186.06        212.83        36.72 o                         
  -8  14   1        578.61        504.92        46.34 o                         
  -6  14   1        972.39        975.83        57.11 o                         
  -4  14   1        216.72        217.93        26.92 o                         
  -2  14   1          7.47         -9.71        20.46 o                         
   0  14   1        192.42        168.69        30.10 o                         
   2  14   1       1239.56       1332.67        57.78 o                         
   4  14   1          4.06         -8.54        17.07 o                         
   6  14   1         56.18         51.54        24.94 o                         
   8  14   1          1.97        -11.78        23.56 o                         
  10  14   1          1.02         -9.24        36.18 o                         
  -9  15   1        425.61        445.74        46.66 o                         
  -7  15   1       1005.48       1058.13        61.76 o                         
  -5  15   1         61.99         69.57        25.96 o                         
  -3  15   1        282.01        289.57        34.28 o                         
  -1  15   1       1080.82       1126.75        65.73 o                         
   1  15   1       3726.46       3797.27        97.41 o                         
   3  15   1       2481.13       2309.44        70.66 o                         
   5  15   1       1984.70       1934.03       115.57 o                         
   7  15   1        704.32        701.69        52.92 o                         
   9  15   1        268.08        326.93        58.93 o                         
  -8  16   1         17.42        105.67        30.38 o                         
  -6  16   1        821.73        748.73        54.81 o                         
  -4  16   1         19.13         19.21        24.95 o                         
  -2  16   1          7.68          0.28        22.23 o                         
   0  16   1        285.74        272.22        37.90 o                         
   2  16   1       2042.55       2043.34        75.16 o                         
   4  16   1        342.96        357.80        35.22 o                         
   6  16   1         48.03        -31.04        62.09 o                         
   8  16   1         12.75        -13.36        26.72 o                         
  -9  17   1        300.31        272.97        43.12 o                         
  -7  17   1       1567.79       1648.86       117.98 o                         
  -5  17   1       1789.93       1786.84        79.02 o                         
  -3  17   1        669.82        634.76        44.89 o                         
  -1  17   1       1893.18       1968.24        76.49 o                         
   1  17   1       1002.09       1075.69        58.18 o                         
   3  17   1       1158.75       1236.27        51.11 o                         
   5  17   1       2994.52       2816.24       100.45 o                         
   7  17   1        782.72        857.81        62.78 o                         
  -8  18   1          2.03        -11.70        23.39 o                         
  -6  18   1        181.93        183.66        36.78 o                         
  -4  18   1       1006.88        898.48        65.86 o                         
  -2  18   1         27.19         15.60        22.82 o                         
   0  18   1        409.01        436.45        41.81 o                         
   2  18   1        235.63        232.98        34.97 o                         
   4  18   1         81.86         87.27        24.88 o                         
   6  18   1         14.83         19.94        27.98 o                         
  -7  19   1       1033.45       1102.91        70.26 o                         
  -5  19   1       1789.82       1713.86        83.04 o                         
  -3  19   1        734.96        680.46        50.54 o                         
  -1  19   1       1596.17       1708.74        76.66 o                         
   1  19   1       1112.67       1249.33        67.05 o                         
   3  19   1        499.04        512.95        42.52 o                         
   5  19   1        831.64        813.71        61.07 o                         
  -6  20   1         52.71         77.11        31.85 o                         
  -4  20   1        190.04        201.52        37.44 o                         
  -2  20   1        335.07        379.43        86.00 o                         
   0  20   1        100.01        103.69        61.20 o                         
   2  20   1         37.08         59.24        27.40 o                         
   4  20   1        364.91        272.07        39.38 o                         
  -3  21   1        838.82       1036.85       100.82 o                         
  -1  21   1        922.07        942.39        61.83 o                         
   1  21   1        716.51        673.17        52.37 o                         
   3  21   1        369.49        361.43        42.85 o                         
  -2  22   1         52.91         52.36       108.42 o                         
   0  22   1        164.20        215.44        36.08 o                         
 -14   0   2       1389.71       1483.56       112.52 o                         
 -12   0   2       1078.79       1154.28        62.55 o                         
 -10   0   2        927.13        979.41        35.20 o                         
  -8   0   2       1904.43       1805.45        44.27 o                         
  -6   0   2      15276.37      14474.30       229.34 o                         
  -4   0   2       1648.40       1594.95        45.79 o                         
  -2   0   2       1866.96       1802.62        42.71 o                         
   2   0   2       9443.42       9644.13       118.25 o                         
   4   0   2       6141.69       6379.20       124.91 o                         
   6   0   2        141.10         77.53        27.55 o                         
   8   0   2         47.82          2.24        33.52 o                         
  10   0   2       1638.46       1760.37       108.49 o                         
  12   0   2        523.18        637.40        75.48 o                         
 -13   1   2         69.81         58.67        22.04 o                         
 -11   1   2          2.77          3.15        11.10 o                         
  -9   1   2        607.36        643.27        18.40 o                         
  -7   1   2       1309.21       1323.37        25.50 o                         
  -5   1   2       3959.49       3688.14        30.72 o                         
  -3   1   2       6906.05       6856.96        34.85 o                         
   1   1   2      16159.08      16830.66        93.07 o                         
   3   1   2       4662.91       4925.64        69.69 o                         
   5   1   2        332.22        388.63        26.76 o                         
   7   1   2        181.85        247.67        27.57 o                         
   9   1   2          9.21         35.50        23.88 o                         
  11   1   2         30.81         25.48        25.34 o                         
 -14   2   2        116.96        144.14        27.65 o                         
 -12   2   2       1826.17       1937.89        56.42 o                         
 -10   2   2       1039.10       1033.85        34.46 o                         
  -8   2   2       4832.33       4686.25        44.23 o                         
  -6   2   2        446.39        440.46        14.10 o                         
  -4   2   2       3070.35       3354.45        37.49 o                         
  -2   2   2      23861.50      23687.92       127.35 o                         
   0   2   2      11591.06      11151.52        70.62 o                         
   2   2   2        246.41        238.46        10.77 o                         
   6   2   2       4556.50       4266.09        67.43 o                         
   8   2   2        390.59        425.64        36.88 o                         
  10   2   2        584.30        622.25        47.03 o                         
  12   2   2        646.42        611.50        50.90 o                         
 -13   3   2        123.40        116.26        20.19 o                         
 -11   3   2          0.18          1.03        21.67 o                         
  -9   3   2        336.28        327.76        21.36 o                         
  -7   3   2       1168.23       1196.40        25.18 o                         
  -5   3   2       4065.77       4368.06        73.02 o                         
  -3   3   2      16669.93      17840.11       151.00 o                         
  -1   3   2         48.95         54.27         6.63 o                         
   1   3   2          0.11          8.56        12.42 o                         
   3   3   2       2211.30       2190.38        58.83 o                         
   5   3   2         75.80         98.31        12.81 o                         
   7   3   2          1.08         21.58        23.06 o                         
   9   3   2          2.23         -0.73        23.86 o                         
  11   3   2        310.25        413.86        67.52 o                         
 -12   4   2         98.17        103.65        16.32 o                         
 -10   4   2       1792.00       1732.91        45.55 o                         
  -8   4   2       5801.08       5714.08        72.26 o                         
  -6   4   2       4358.82       4159.26        64.36 o                         
  -4   4   2       1177.21       1016.27        31.87 o                         
  -2   4   2      15279.71      15590.66       219.83 o                         
   0   4   2       4590.09       4491.18        55.66 o                         
   2   4   2       5778.82       5488.45        53.60 o                         
   4   4   2       5681.98       6091.96        61.52 o                         
   6   4   2       2468.65       2595.83        62.30 o                         
   8   4   2       2110.66       2023.72        52.72 o                         
  10   4   2        549.02        522.82        41.68 o                         
  12   4   2        153.10        202.37        33.30 o                         
 -13   5   2          3.24         -3.59        25.23 o                         
 -11   5   2       1020.35        942.65        36.41 o                         
  -9   5   2          0.68          2.54        13.82 o                         
  -7   5   2          7.13         21.20        15.28 o                         
  -5   5   2        473.41        373.60        13.50 o                         
  -1   5   2       1354.96       1358.53        31.86 o                         
   1   5   2        646.62        695.15        13.62 o                         
   3   5   2      13614.40      14014.21       104.85 o                         
   5   5   2        125.78        146.01        15.76 o                         
   7   5   2        176.51        224.94        19.19 o                         
   9   5   2         64.28         77.63        16.87 o                         
  11   5   2         17.77          0.48        22.72 o                         
 -12   6   2         75.83         78.20        16.84 o                         
 -10   6   2       1522.25       1538.32        44.62 o                         
  -8   6   2       2459.85       2418.72        57.12 o                         
  -6   6   2       6803.82       6779.11       101.17 o                         
  -4   6   2       9969.87      10045.51       179.23 o                         
  -2   6   2      18906.21      19617.17       114.19 o                         
   0   6   2       3339.71       3240.79        64.16 o                         
   2   6   2      12125.71      12096.15       168.33 o                         
   4   6   2       5725.21       6080.23        88.07 o                         
   6   6   2       5361.66       5179.86        71.27 o                         
   8   6   2       2557.30       2621.06        59.28 o                         
  10   6   2         99.49        113.58        20.38 o                         
  12   6   2        302.64        316.88        38.95 o                         
 -13   7   2        168.04        250.62        34.66 o                         
 -11   7   2         78.05         80.25        17.19 o                         
  -9   7   2          1.01         12.48        21.19 o                         
  -7   7   2         28.16         33.12        18.75 o                         
  -5   7   2       5697.45       5518.28        58.05 o                         
  -3   7   2      25354.96      26546.90       109.24 o                         
  -1   7   2       3852.18       3914.82        96.01 o                         
   1   7   2       4738.23       4693.41        49.77 o                         
   3   7   2       6599.50       7178.35        74.53 o                         
   5   7   2       2455.73       2617.79        41.35 o                         
   7   7   2       1371.02       1311.23        39.68 o                         
   9   7   2        631.90        635.57        33.25 o                         
  11   7   2          5.03          0.18        15.28 o                         
 -12   8   2        598.23        616.88        38.72 o                         
 -10   8   2        519.37        608.85        43.89 o                         
  -8   8   2        814.55        797.21        45.60 o                         
  -6   8   2       4332.52       4192.33        46.97 o                         
  -4   8   2      22751.42      22329.36       108.43 o                         
  -2   8   2      16128.81      16342.83       208.74 o                         
   0   8   2       3403.43       3489.21        46.39 o                         
   2   8   2      11842.65      11476.15       143.03 o                         
   4   8   2       5879.58       5812.11        73.58 o                         
   6   8   2       1899.14       1984.69        65.53 o                         
   8   8   2        116.26         61.96        34.10 o                         
  10   8   2        722.49        709.52        37.71 o                         
 -11   9   2        474.20        460.29        33.26 o                         
  -9   9   2       1079.35       1025.87        53.91 o                         
  -7   9   2       4443.09       4376.73        97.66 o                         
  -5   9   2       2127.76       2158.54        43.90 o                         
  -3   9   2       1839.24       1937.62        84.95 o                         
  -1   9   2        868.67       1033.51        40.22 o                         
   1   9   2          2.42          9.95         6.48 o                         
   3   9   2        779.08        799.05        21.59 o                         
   5   9   2          0.14          9.16        25.02 o                         
   7   9   2       1219.49       1155.97        80.79 o                         
   9   9   2        344.67        356.75        38.95 o                         
  11   9   2          0.89         44.75        30.69 o                         
 -12  10   2        689.39        693.05        47.76 o                         
 -10  10   2        609.45        671.37        48.85 o                         
  -8  10   2        164.02        205.21        30.23 o                         
  -6  10   2       1313.15       1396.10        56.20 o                         
  -4  10   2      11226.53      10643.85       139.31 o                         
  -2  10   2       1706.65       1576.74        28.96 o                         
   0  10   2       4848.12       4897.31        88.80 o                         
   2  10   2       3996.00       3831.24        53.24 o                         
   4  10   2       1253.72       1195.14        27.60 o                         
   6  10   2        412.98        449.93        25.22 o                         
   8  10   2       1299.00       1145.87        85.52 o                         
  10  10   2       1248.76       1327.67        70.63 o                         
 -11  11   2        373.67        325.03        38.54 o                         
  -9  11   2        668.46        650.94        46.46 o                         
  -7  11   2        897.43        907.91        51.91 o                         
  -5  11   2       2913.80       2775.11        77.83 o                         
  -3  11   2         12.78         42.94        35.49 o                         
  -1  11   2        823.32        804.10        39.79 o                         
   1  11   2       1277.92       1349.38        51.18 o                         
   3  11   2         32.52         26.79        18.54 o                         
   5  11   2        207.73        187.09        15.57 o                         
   7  11   2        732.16        779.93        71.69 o                         
   9  11   2        113.39        117.43        22.44 o                         
 -10  12   2       1733.34       1822.23        78.69 o                         
  -8  12   2        165.43        255.33        42.50 o                         
  -6  12   2        966.67        929.69        51.31 o                         
  -4  12   2       4272.04       4333.60        97.01 o                         
  -2  12   2       2925.08       2959.51        42.17 o                         
   0  12   2        207.57        164.93        25.58 o                         
   2  12   2       5607.18       5295.99        83.85 o                         
   4  12   2        378.54        355.54        22.03 o                         
   6  12   2        574.22        592.44       103.85 o                         
   8  12   2       2461.39       2656.14       132.24 o                         
  10  12   2        425.38        377.20        62.27 o                         
 -11  13   2        306.49        336.25        42.22 o                         
  -9  13   2        184.06        216.49        73.74 o                         
  -7  13   2         27.02         27.32        22.01 o                         
  -5  13   2        336.02        311.19        34.62 o                         
  -3  13   2        153.50        141.24        47.72 o                         
  -1  13   2       1716.36       1790.16        64.23 o                         
   1  13   2       2556.27       2586.79        76.16 o                         
   3  13   2        159.68        118.13        26.70 o                         
   5  13   2          8.19          6.94        26.73 o                         
   7  13   2         66.45         93.01        37.00 o                         
   9  13   2        114.04        142.04        46.43 o                         
 -10  14   2       1446.90       1477.55        76.64 o                         
  -8  14   2       1562.12       1516.05        87.27 o                         
  -6  14   2       1047.68       1119.90        58.35 o                         
  -4  14   2       3200.39       3016.28        89.54 o                         
  -2  14   2       2018.40       1898.50        67.99 o                         
   0  14   2       1817.10       1765.23        65.64 o                         
   2  14   2       1774.42       1653.94        52.64 o                         
   4  14   2       2128.19       2246.05        60.79 o                         
   6  14   2       3615.50       3399.16       105.87 o                         
   8  14   2       1018.02       1022.77        87.94 o                         
  -9  15   2         48.46         77.19        39.96 o                         
  -7  15   2        186.44        162.69        61.04 o                         
  -5  15   2          0.22         -3.43        19.63 o                         
  -3  15   2        491.39        521.43        68.28 o                         
  -1  15   2        103.91         88.08        35.71 o                         
   1  15   2        430.88        397.90        36.54 o                         
   3  15   2         48.43         20.08        18.12 o                         
   5  15   2          0.76        -11.70        25.84 o                         
   7  15   2          8.28         32.21        32.14 o                         
   9  15   2        311.58        265.68        56.55 o                         
  -8  16   2       1719.68       1635.26        79.93 o                         
  -6  16   2       2960.71       2861.92        96.70 o                         
  -4  16   2        935.18       1101.00        59.67 o                         
  -2  16   2       1714.83       1686.33        69.13 o                         
   0  16   2       1094.47       1074.82        57.55 o                         
   2  16   2        748.67        833.05        41.46 o                         
   4  16   2       2297.32       2316.08        65.38 o                         
   6  16   2       1862.72       1842.32        83.36 o                         
   8  16   2       1139.80       1071.82        94.84 o                         
  -9  17   2          2.01         94.89        34.00 o                         
  -7  17   2          3.78         20.23        22.15 o                         
  -5  17   2        670.83        719.26        52.93 o                         
  -3  17   2          4.25         85.03        45.60 o                         
  -1  17   2         47.30         -5.91        40.84 o                         
   1  17   2        344.34        391.17        39.51 o                         
   3  17   2          6.60         -6.78        30.14 o                         
   5  17   2         19.70         -9.80        49.86 o                         
   7  17   2          2.73          9.81        37.92 o                         
  -8  18   2        740.10        748.06        58.97 o                         
  -6  18   2       1427.93       1480.79        76.05 o                         
  -4  18   2       1259.60       1230.60        67.23 o                         
  -2  18   2       1575.76       1624.82       108.48 o                         
   0  18   2       2402.96       2370.76        87.77 o                         
   2  18   2        100.25        116.16        41.21 o                         
   4  18   2       1777.16       1840.80        96.03 o                         
   6  18   2       1298.89       1359.33       105.33 o                         
  -7  19   2          2.11         24.43        33.61 o                         
  -5  19   2         11.45         14.37        25.70 o                         
  -3  19   2        131.46        138.58        47.43 o                         
  -1  19   2        368.22        415.73        62.55 o                         
   1  19   2        441.46        490.93        45.28 o                         
   3  19   2        380.30        358.05        31.07 o                         
   5  19   2         10.41         39.83        35.01 o                         
  -6  20   2        973.61       1075.69        70.42 o                         
  -4  20   2        510.20        562.14        54.69 o                         
  -2  20   2       2463.75       2474.33       142.94 o                         
   0  20   2       2083.06       2116.99       124.31 o                         
   2  20   2       2509.83       2287.19        75.07 o                         
   4  20   2        365.80        346.53        41.82 o                         
  -3  21   2        146.68        183.85        53.98 o                         
  -1  21   2        309.53        255.24        59.69 o                         
   1  21   2         79.13        125.39        46.88 o                         
   3  21   2         60.33         69.65        42.84 o                         
  -2  22   2       1017.07       1194.46       108.91 o                         
   0  22   2       2399.06       2508.12       144.80 o                         
 -13   1   3       1997.42       1945.09        58.92 o                         
 -11   1   3       1660.09       1707.02        37.76 o                         
  -9   1   3       1396.12       1475.24        25.88 o                         
  -7   1   3       1839.58       1733.88        24.29 o                         
  -5   1   3        456.07        446.53        14.45 o                         
  -3   1   3        547.45        550.78         8.89 o                         
  -1   1   3       7664.84       7392.50        47.81 o                         
   1   1   3        532.76        530.44        20.30 o                         
   3   1   3       4423.63       4811.31        74.27 o                         
   5   1   3       3188.51       3061.37        72.23 o                         
   7   1   3         16.04          4.18        19.85 o                         
   9   1   3       1286.72       1352.53        65.81 o                         
  11   1   3       1809.73       1843.05       184.96 o                         
 -14   2   3         32.71         50.69        22.40 o                         
 -12   2   3          2.45         24.18        16.85 o                         
 -10   2   3         13.53         27.16         9.32 o                         
  -8   2   3       2389.77       2268.57        32.66 o                         
  -6   2   3          8.40         12.23         8.71 o                         
  -4   2   3          0.87         10.96         9.77 o                         
  -2   2   3      19534.96      20771.35       137.96 o                         
   0   2   3        164.54        200.82        13.42 o                         
   2   2   3          1.99          7.29        10.18 o                         
   4   2   3       3347.54       3457.69        85.96 o                         
   6   2   3        402.52        325.58        30.97 o                         
   8   2   3          2.76         13.77        22.53 o                         
  10   2   3          8.99         11.37        23.49 o                         
  12   2   3         36.57         55.23        24.82 o                         
 -13   3   3        325.10        352.52        28.24 o                         
 -11   3   3        462.99        519.07        27.83 o                         
  -9   3   3        604.24        576.78        18.11 o                         
  -7   3   3       4842.50       4584.78        44.72 o                         
  -5   3   3       9698.55       9452.57       117.02 o                         
  -3   3   3      31051.47      31423.23       216.30 o                         
  -1   3   3      11800.85      11647.75       192.33 o                         
   1   3   3         18.53         -0.51        13.48 o                         
   3   3   3         19.53         45.52         9.23 o                         
   5   3   3       2101.34       1950.82        61.42 o                         
   7   3   3       2311.40       2361.79        75.26 o                         
   9   3   3        642.86        600.66        46.79 o                         
  11   3   3        720.15        756.32        53.68 o                         
 -14   4   3         34.89         52.45        20.30 o                         
 -12   4   3          1.54         -6.93        13.87 o                         
 -10   4   3       1109.89       1090.92        36.46 o                         
  -8   4   3        537.83        478.08        15.59 o                         
  -6   4   3        168.72        264.03        29.44 o                         
  -4   4   3      12045.34      11876.25        80.65 o                         
  -2   4   3        333.56        392.27        17.89 o                         
   0   4   3       3401.75       3214.72        60.38 o                         
   2   4   3       5019.33       5124.43       107.00 o                         
   4   4   3          8.96         22.84         9.62 o                         
   6   4   3        378.42        481.42        29.87 o                         
   8   4   3         11.94         -8.00        31.25 o                         
  10   4   3          0.58         69.38        27.86 o                         
 -13   5   3         63.92         87.18        22.27 o                         
 -11   5   3          6.22         47.09        14.85 o                         
  -9   5   3        364.27        321.12        25.85 o                         
  -7   5   3        441.10        445.17        29.77 o                         
  -5   5   3      16226.74      15737.42       350.29 o                         
  -1   5   3       2806.56       2765.39        65.20 o                         
   3   5   3         15.31         46.55        19.13 o                         
   5   5   3        980.18        852.19        26.89 o                         
   7   5   3       2125.70       2077.54        49.45 o                         
   9   5   3        733.15        764.37        46.57 o                         
  11   5   3         98.13        132.11        35.13 o                         
 -12   6   3        276.49        279.52        24.24 o                         
 -10   6   3       1300.67       1337.65        47.25 o                         
  -8   6   3         22.83         16.14        18.91 o                         
  -6   6   3      16272.61      15915.64       169.26 o                         
  -4   6   3       4089.52       4401.21        52.47 o                         
  -2   6   3      15781.89      16093.88       125.88 o                         
   0   6   3       6512.76       6811.62        99.66 o                         
   2   6   3        954.11        991.15        53.15 o                         
   4   6   3        739.36        703.13        36.72 o                         
   6   6   3          2.28         13.40        10.55 o                         
   8   6   3        337.95        329.20        24.10 o                         
  10   6   3          1.07         -1.22        18.04 o                         
 -13   7   3         87.77        146.48        50.83 o                         
 -11   7   3        511.09        490.70        35.01 o                         
  -9   7   3        191.02        201.24        42.97 o                         
  -7   7   3        335.48        294.65        21.72 o                         
  -5   7   3       1480.38       1695.05        49.50 o                         
  -3   7   3        274.82        187.61        14.75 o                         
  -1   7   3        276.35        342.06        35.54 o                         
   1   7   3       3817.03       3519.44        57.69 o                         
   3   7   3       2385.62       2184.17        84.90 o                         
   5   7   3       1340.88       1426.78        57.82 o                         
   7   7   3       2403.48       2539.20        54.28 o                         
   9   7   3         52.15         89.23        17.62 o                         
  11   7   3          4.42         21.50        26.71 o                         
 -12   8   3          0.23         -9.61        19.22 o                         
 -10   8   3        154.85        216.50        29.70 o                         
  -8   8   3         20.22         57.65        21.12 o                         
  -6   8   3       2377.37       2315.04        64.08 o                         
  -4   8   3        216.68        246.29        14.67 o                         
  -2   8   3       3227.35       3325.23        54.31 o                         
   0   8   3        907.49       1017.58        31.56 o                         
   2   8   3       1221.06       1210.65        51.61 o                         
   4   8   3        661.86        708.27        31.66 o                         
   6   8   3       1241.37       1194.13        27.79 o                         
   8   8   3        304.39        274.10        21.44 o                         
  10   8   3          6.18         17.33        20.11 o                         
 -13   9   3        293.76        297.54        29.22 o                         
 -11   9   3        703.87        699.63        49.55 o                         
  -9   9   3       2725.72       2647.62        83.81 o                         
  -7   9   3        162.03        176.46        14.10 o                         
  -5   9   3        229.68        264.74        70.10 o                         
  -3   9   3        220.43        150.82        25.49 o                         
  -1   9   3       4419.64       4245.46        69.58 o                         
   1   9   3      12562.59      12104.00       166.85 o                         
   3   9   3       5055.48       4995.59        70.37 o                         
   5   9   3       2334.79       2307.69        65.55 o                         
   7   9   3        214.85        187.81        44.47 o                         
   9   9   3        903.19        982.24        51.50 o                         
  11   9   3         16.90         65.01        41.55 o                         
 -12  10   3          0.45          0.16        27.01 o                         
 -10  10   3        175.04        155.32        26.96 o                         
  -8  10   3         90.94         97.22        25.08 o                         
  -6  10   3        729.13        684.41        40.49 o                         
  -4  10   3         23.19        -12.20        24.41 o                         
  -2  10   3        456.15        527.58        23.86 o                         
   0  10   3        208.30        266.95        26.93 o                         
   2  10   3        262.81        307.95        12.81 o                         
   4  10   3       2228.03       2276.47        44.13 o                         
   6  10   3         85.74        106.92        36.54 o                         
   8  10   3        398.69        380.23        31.71 o                         
  10  10   3         59.45         84.43        44.96 o                         
 -11  11   3       1725.39       1701.14        75.89 o                         
  -9  11   3       1601.30       1609.72        68.30 o                         
  -7  11   3       2162.07       1975.60        70.60 o                         
  -5  11   3       9050.81       8945.97       135.22 o                         
  -3  11   3       5650.75       5591.35       127.70 o                         
  -1  11   3       3472.91       3424.51       115.40 o                         
   1  11   3       6871.70       7019.10        83.10 o                         
   3  11   3       9747.14       9656.06       131.70 o                         
   5  11   3         10.05         45.96        12.94 o                         
   7  11   3       2421.69       2456.85       124.54 o                         
   9  11   3        808.78        627.15        72.36 o                         
 -12  12   3         34.99         91.46        32.49 o                         
 -10  12   3         85.31        100.86        27.09 o                         
  -8  12   3         10.19         22.32        22.85 o                         
  -6  12   3       3298.70       3028.37        85.88 o                         
  -4  12   3        111.22        124.25        41.74 o                         
  -2  12   3       1395.84       1335.93        36.39 o                         
   0  12   3        979.71       1096.24        70.53 o                         
   2  12   3        312.39        314.89        30.92 o                         
   4  12   3         26.51         10.50        21.81 o                         
   6  12   3        648.30        585.64        64.33 o                         
   8  12   3        306.86        435.92        63.69 o                         
  10  12   3        185.79        183.68        49.05 o                         
 -11  13   3       1089.61       1112.40        64.99 o                         
  -9  13   3       3047.82       2963.64        96.54 o                         
  -7  13   3       2183.66       2245.99        79.83 o                         
  -5  13   3       2582.27       2556.35       119.26 o                         
  -3  13   3       4271.74       4249.88        46.01 o                         
  -1  13   3       3182.98       3225.28       122.99 o                         
   1  13   3       6302.20       6060.62       156.64 o                         
   3  13   3        211.48        174.42        26.35 o                         
   5  13   3       2004.71       1931.95       106.33 o                         
   7  13   3       2258.30       2311.62       126.69 o                         
   9  13   3       1084.32       1110.82        98.12 o                         
 -10  14   3         59.46         67.60        54.58 o                         
  -8  14   3        439.31        353.17        37.80 o                         
  -6  14   3         74.98         45.01        29.26 o                         
  -4  14   3         19.78          8.63        40.85 o                         
  -2  14   3        421.53        389.56        33.02 o                         
   0  14   3        372.66        311.13        47.56 o                         
   2  14   3          5.62        -11.07        22.14 o                         
   4  14   3        137.83        155.15        24.21 o                         
   6  14   3         53.06         14.26        33.14 o                         
   8  14   3         21.64         36.86        34.47 o                         
  -9  15   3       1212.28       1105.48        64.07 o                         
  -7  15   3       3597.49       3304.83       102.71 o                         
  -5  15   3       2549.17       2583.35        87.15 o                         
  -3  15   3       1200.40       1308.60        94.46 o                         
  -1  15   3        565.02        580.15        65.40 o                         
   1  15   3       1734.89       1632.84        93.40 o                         
   3  15   3       2884.59       3079.87        91.61 o                         
   5  15   3       2870.27       2905.22       137.95 o                         
   7  15   3        934.06        917.34        85.50 o                         
 -10  16   3         28.55         75.18        33.08 o                         
  -8  16   3         18.93         -9.88        24.04 o                         
  -6  16   3        321.13        240.62        34.47 o                         
  -4  16   3         25.34          2.30        36.39 o                         
  -2  16   3         33.23         40.27        41.07 o                         
   0  16   3        171.55        212.74        46.31 o                         
   2  16   3          0.91         -1.58        20.21 o                         
   4  16   3        110.40        134.39        25.53 o                         
   6  16   3         70.38         40.39        42.14 o                         
  -9  17   3        879.26        943.72        64.92 o                         
  -7  17   3       2218.86       2179.04        88.72 o                         
  -5  17   3       1780.44       1720.09        76.30 o                         
  -3  17   3       1157.40       1190.17        97.12 o                         
  -1  17   3       3906.31       3985.96       158.06 o                         
   1  17   3        252.97        247.95        50.09 o                         
   3  17   3       2444.70       2438.28        85.16 o                         
   5  17   3       1493.45       1418.68       104.57 o                         
   7  17   3        774.41        851.61        90.56 o                         
  -8  18   3          0.98        -10.47        24.18 o                         
  -6  18   3        228.56        158.70        34.41 o                         
  -4  18   3         36.75         79.63        46.47 o                         
  -2  18   3         47.60         48.74        37.58 o                         
   0  18   3          0.16         39.65        37.06 o                         
   2  18   3        570.93        595.27        46.19 o                         
   4  18   3         45.27         97.45        43.41 o                         
   6  18   3          1.07         17.99        37.16 o                         
  -7  19   3        935.99       1002.13        67.65 o                         
  -5  19   3       1092.90       1131.93        81.39 o                         
  -3  19   3       1832.08       1778.07       121.73 o                         
  -1  19   3       1321.78       1312.97       102.44 o                         
   1  19   3       1035.46       1070.93        85.68 o                         
   3  19   3        518.18        556.04        46.65 o                         
   5  19   3       1586.27       1774.69       122.87 o                         
  -6  20   3         37.81         77.96        32.38 o                         
  -4  20   3         11.28         54.58        26.81 o                         
  -2  20   3         40.79         45.39        46.03 o                         
   0  20   3         21.69         83.30        43.30 o                         
   2  20   3          7.15         19.34        22.35 o                         
   4  20   3        172.21        289.29        60.34 o                         
  -3  21   3        966.57        892.61        93.28 o                         
  -1  21   3       1164.47       1351.57       108.29 o                         
   1  21   3       1574.47       1609.45        80.08 o                         
 -14   0   4        317.28        280.77        54.56 o                         
 -12   0   4         13.19         32.51        23.81 o                         
 -10   0   4       1348.41       1224.78        35.84 o                         
  -8   0   4       5043.15       5150.22        62.91 o                         
  -6   0   4       5509.48       5025.88        63.89 o                         
  -4   0   4      16438.34      16164.14        84.21 o                         
  -2   0   4      12301.17      12119.78       148.19 o                         
   2   0   4        124.30         96.85        19.75 o                         
   4   0   4      25485.00      26602.08       285.98 o                         
   6   0   4        227.60        252.42        42.08 o                         
   8   0   4         66.86        122.20        42.45 o                         
  10   0   4       1571.08       1721.03       113.33 o                         
 -13   1   4        254.30        290.79        28.76 o                         
 -11   1   4         37.50         42.99        12.17 o                         
  -9   1   4        424.46        384.43        15.74 o                         
  -7   1   4          7.25          3.93         8.37 o                         
  -5   1   4       6595.60       6981.93        53.21 o                         
  -3   1   4        390.08        426.01        22.23 o                         
  -1   1   4       4069.30       4128.45        26.87 o                         
   1   1   4       2258.06       2015.74        40.72 o                         
   3   1   4       2000.75       1979.92        51.24 o                         
   5   1   4        148.97        291.07        26.95 o                         
   7   1   4         27.36         22.67        20.08 o                         
   9   1   4         60.43         60.74        21.98 o                         
  11   1   4         69.09         31.22        27.67 o                         
 -14   2   4         36.79         27.47        19.19 o                         
 -12   2   4        156.34        156.30        21.01 o                         
 -10   2   4        208.81        219.56        13.69 o                         
  -8   2   4       8170.32       7954.67        95.95 o                         
  -6   2   4       1439.19       1371.60        26.71 o                         
  -4   2   4        896.86       1074.43        15.56 o                         
  -2   2   4      13730.20      14466.55       140.38 o                         
   0   2   4       7773.19       7533.49       141.98 o                         
   2   2   4       1714.78       1678.05        45.37 o                         
   4   2   4        961.16        897.99        39.99 o                         
   6   2   4       1434.14       1290.90        55.30 o                         
   8   2   4        551.55        481.57        40.84 o                         
  10   2   4        404.95        519.58        48.73 o                         
 -13   3   4          3.73          9.95        15.37 o                         
 -11   3   4         57.63         88.32        14.83 o                         
  -9   3   4        130.84        154.88        13.84 o                         
  -7   3   4        974.59       1074.07        27.08 o                         
  -5   3   4        984.93       1107.43        24.06 o                         
  -3   3   4         87.99        113.32         6.51 o                         
  -1   3   4        737.69        778.17        13.65 o                         
   1   3   4       1608.48       1555.43        55.98 o                         
   3   3   4       2975.83       3287.53        67.12 o                         
   5   3   4         79.67        130.42        23.32 o                         
   7   3   4        124.35        128.78        28.67 o                         
   9   3   4        204.65        280.84        36.62 o                         
  11   3   4          6.79         24.09        22.94 o                         
 -14   4   4        417.29        448.94        33.22 o                         
 -12   4   4        205.22        200.39        19.61 o                         
 -10   4   4        700.51        699.29        30.23 o                         
  -8   4   4        456.99        484.74        31.14 o                         
  -6   4   4       1688.55       1566.32        43.01 o                         
  -4   4   4       1867.42       1779.07        27.90 o                         
  -2   4   4       4492.27       4241.27        46.02 o                         
   0   4   4       8239.41       8357.62        87.96 o                         
   2   4   4        363.91        279.86        28.76 o                         
   4   4   4        925.40        852.07        56.98 o                         
   6   4   4       3445.82       3739.08       129.91 o                         
   8   4   4        890.30        834.27        74.16 o                         
  10   4   4        184.50        175.63        43.99 o                         
 -13   5   4         30.49         21.18        15.97 o                         
 -11   5   4         24.15         15.97        14.51 o                         
  -9   5   4          0.86         -1.53        12.19 o                         
  -7   5   4         79.79         84.99        18.08 o                         
  -5   5   4        215.42        153.76        18.75 o                         
  -3   5   4       1790.13       1849.51        43.06 o                         
  -1   5   4      15079.72      15833.37       108.29 o                         
   1   5   4       2633.14       3060.03        57.32 o                         
   3   5   4         25.38         70.46         9.21 o                         
   5   5   4        725.04        681.55        57.40 o                         
   7   5   4        149.78        187.67        25.73 o                         
   9   5   4        451.35        395.66        36.51 o                         
  11   5   4         11.67         81.69        25.47 o                         
 -12   6   4        986.77        995.52        45.52 o                         
 -10   6   4       1753.51       1790.83        64.62 o                         
  -8   6   4       2497.82       2331.02        65.76 o                         
  -6   6   4      10027.06       9329.52       237.22 o                         
  -4   6   4       2183.00       2018.75        36.80 o                         
  -2   6   4        107.32        126.74        13.79 o                         
   0   6   4       4183.98       3820.03        71.20 o                         
   2   6   4       9971.03       9916.98       169.22 o                         
   4   6   4       5208.67       5631.46        57.39 o                         
   6   6   4       4575.50       4420.70        64.60 o                         
   8   6   4       2302.66       1992.21        68.18 o                         
  10   6   4        184.69        166.14        26.91 o                         
 -13   7   4         44.02         21.70        16.85 o                         
 -11   7   4        193.04        220.53        34.78 o                         
  -9   7   4        427.92        429.13        34.62 o                         
  -7   7   4       2244.67       2142.53        62.26 o                         
  -5   7   4        185.56        225.11        15.46 o                         
  -3   7   4        183.70        185.92        15.96 o                         
  -1   7   4        721.43        668.28        38.68 o                         
   1   7   4       8003.68       8787.86       201.54 o                         
   3   7   4       2059.74       2115.65        88.94 o                         
   5   7   4       2655.95       2863.01        47.44 o                         
   7   7   4          7.15         19.01        23.80 o                         
   9   7   4         90.04        107.33        22.69 o                         
 -12   8   4       1241.48       1338.77        54.27 o                         
 -10   8   4       1705.17       1745.06        67.15 o                         
  -8   8   4       2598.49       2444.64        97.74 o                         
  -6   8   4       2382.25       2401.78        64.40 o                         
  -4   8   4      13556.83      13552.41       106.76 o                         
  -2   8   4        500.50        378.65        25.75 o                         
   0   8   4        425.51        382.48        29.03 o                         
   2   8   4       4466.65       4076.39        72.71 o                         
   4   8   4       8031.56       7768.03       180.64 o                         
   6   8   4       3289.78       3249.92        55.55 o                         
   8   8   4       1449.46       1590.19        46.58 o                         
  10   8   4        604.88        564.88        72.38 o                         
 -13   9   4          8.21          4.39        20.11 o                         
 -11   9   4        278.52        243.72        31.82 o                         
  -9   9   4        553.92        481.64        68.61 o                         
  -7   9   4          4.05         -2.32        16.48 o                         
  -5   9   4        133.75        116.09        13.73 o                         
  -3   9   4        313.53        368.06        27.73 o                         
  -1   9   4       1696.16       1849.23        49.01 o                         
   1   9   4       3443.84       3678.54        56.74 o                         
   3   9   4       2270.94       2424.33        59.51 o                         
   5   9   4       1098.15       1100.81        78.99 o                         
   7   9   4          4.02         15.36        24.92 o                         
   9   9   4         29.41         50.00        30.97 o                         
 -12  10   4        961.44        938.44        57.89 o                         
 -10  10   4        917.62        940.68        54.70 o                         
  -8  10   4        160.13        137.87        35.71 o                         
  -6  10   4       1146.01       1254.47        51.99 o                         
  -4  10   4       4851.78       4869.50       153.12 o                         
  -2  10   4       2639.67       2610.95        46.44 o                         
   0  10   4       1769.52       1806.09        47.79 o                         
   2  10   4       7704.29       7443.95        82.83 o                         
   4  10   4       1082.33       1128.08        34.88 o                         
   6  10   4         29.41         24.73        23.58 o                         
   8  10   4        398.25        335.71        53.93 o                         
  10  10   4        908.25        988.44        94.24 o                         
 -11  11   4          2.55         28.41        21.89 o                         
  -9  11   4       1301.33       1198.95        60.03 o                         
  -7  11   4        204.91        198.64        58.46 o                         
  -5  11   4        538.29        606.88        57.02 o                         
  -3  11   4          2.76         31.05        12.14 o                         
  -1  11   4        664.61        746.66        35.77 o                         
   1  11   4        120.21        134.04         7.71 o                         
   3  11   4       1038.92        929.97        31.18 o                         
   5  11   4        589.12        631.61        27.71 o                         
   7  11   4        451.37        451.97        61.24 o                         
   9  11   4        593.43        532.61        69.55 o                         
 -12  12   4        844.72        792.21        70.94 o                         
 -10  12   4        794.50        822.74        54.56 o                         
  -8  12   4         40.12         25.10        23.07 o                         
  -6  12   4        390.60        463.41        37.77 o                         
  -4  12   4       2685.27       2744.53        53.09 o                         
  -2  12   4       6648.14       6729.32        92.35 o                         
   0  12   4       6946.18       7149.16        98.49 o                         
   2  12   4       4522.50       4694.63        67.48 o                         
   4  12   4         88.67         98.47        14.14 o                         
   6  12   4        345.87        348.71        56.65 o                         
   8  12   4        967.55       1026.81        91.85 o                         
 -11  13   4         45.51         58.22        26.28 o                         
  -9  13   4         44.19         24.78        23.22 o                         
  -7  13   4        314.14        276.08        31.08 o                         
  -5  13   4          4.29          5.22        20.98 o                         
  -3  13   4       2728.91       2502.63       160.52 o                         
  -1  13   4        158.61        199.45        43.98 o                         
   1  13   4          0.29         23.55        11.36 o                         
   3  13   4        416.76        371.13        21.27 o                         
   5  13   4        112.33         66.85        37.13 o                         
   7  13   4        460.68        465.52        65.94 o                         
 -10  14   4        697.13        717.57        52.99 o                         
  -8  14   4       1862.06       1779.34        75.62 o                         
  -6  14   4       1482.61       1528.52        67.18 o                         
  -4  14   4       4316.91       4290.70       162.18 o                         
  -2  14   4        413.21        452.16        26.81 o                         
   0  14   4       7429.02       7476.73       188.51 o                         
   2  14   4        776.43        803.06        47.14 o                         
   4  14   4       1398.02       1496.83        70.12 o                         
   6  14   4       1299.50       1195.89        95.13 o                         
   8  14   4       1070.26       1141.87        98.92 o                         
  -9  15   4        198.04        223.15        42.35 o                         
  -7  15   4        110.47        104.63        27.19 o                         
  -5  15   4         79.74         98.41        36.78 o                         
  -3  15   4         36.57         26.58        43.11 o                         
  -1  15   4        164.21        195.19        44.29 o                         
   1  15   4        252.16        265.15        31.40 o                         
   3  15   4        637.84        569.71        40.52 o                         
   5  15   4        215.58        215.94        46.90 o                         
   7  15   4         16.25         61.32        43.60 o                         
 -10  16   4        469.04        495.03        48.37 o                         
  -8  16   4       1593.66       1521.47        74.37 o                         
  -6  16   4       3698.79       3487.77       104.54 o                         
  -4  16   4       1234.67       1299.26        98.68 o                         
  -2  16   4       3560.30       3628.32       150.27 o                         
   0  16   4         11.37         12.70        33.32 o                         
   2  16   4       1962.75       1957.03        75.03 o                         
   4  16   4       1603.36       1474.87       102.38 o                         
   6  16   4       1122.47       1045.32        94.79 o                         
  -9  17   4         92.61         94.43        40.81 o                         
  -7  17   4        132.93        159.67        33.83 o                         
  -5  17   4         19.63         -4.42        20.34 o                         
  -3  17   4          0.05         -8.56        35.76 o                         
  -1  17   4        115.57         78.17        43.69 o                         
   1  17   4       1067.80       1058.76        58.88 o                         
   3  17   4        601.48        639.27        46.77 o                         
   5  17   4         11.14        -15.19        36.09 o                         
  -8  18   4       1113.67       1044.97        66.06 o                         
  -6  18   4        841.30        852.58        60.13 o                         
  -4  18   4       1392.48       1406.67       109.78 o                         
  -2  18   4       3189.75       3169.65       149.18 o                         
   0  18   4       2027.82       1982.04       116.01 o                         
   2  18   4        283.87        273.35        59.76 o                         
   4  18   4       1195.48       1405.73       107.37 o                         
  -7  19   4         77.08         92.25        31.17 o                         
  -5  19   4          0.70        -10.33        67.81 o                         
  -3  19   4         58.61         49.18        45.75 o                         
  -1  19   4         10.62         18.98        32.07 o                         
   1  19   4         11.37         15.08        23.04 o                         
   3  19   4        310.76        347.81        61.16 o                         
  -6  20   4        321.50        330.54        43.02 o                         
  -4  20   4        927.30        908.89        96.18 o                         
  -2  20   4       1824.74       1876.14       127.91 o                         
   0  20   4       2280.74       2269.02       130.97 o                         
   2  20   4       1034.93       1020.42        64.11 o                         
  -3  21   4         15.01          3.69        42.59 o                         
  -1  21   4         23.21         69.62        43.81 o                         
   1  21   4         45.74         49.55        26.69 o                         
 -13   1   5       1084.13       1113.20        51.23 o                         
 -11   1   5       1442.77       1425.11        30.74 o                         
  -9   1   5       2798.00       2769.68        38.17 o                         
  -7   1   5         22.24         34.90        10.55 o                         
  -5   1   5        230.05        180.37        10.19 o                         
  -3   1   5      26407.50      27780.28      1017.51 o                         
  -1   1   5      16652.16      16719.91        93.96 o                         
   1   1   5        424.64        392.69        20.61 o                         
   3   1   5      11717.39      11456.93       128.86 o                         
   5   1   5       3320.59       3201.43        81.40 o                         
   7   1   5         44.55         42.67        21.11 o                         
   9   1   5        462.99        484.58        44.72 o                         
 -14   2   5        370.78        379.74        36.60 o                         
 -12   2   5        505.72        540.33        24.60 o                         
 -10   2   5        213.59        235.72        13.98 o                         
  -8   2   5         30.41         44.73        10.65 o                         
  -6   2   5        235.25        275.31        17.22 o                         
  -4   2   5         80.12         90.94         9.65 o                         
  -2   2   5       1356.92       1234.99        21.64 o                         
   0   2   5       8701.79       9211.69        81.92 o                         
   2   2   5       1350.09       1476.10        25.23 o                         
   4   2   5        112.37         63.98        18.70 o                         
   6   2   5         81.81         88.78        22.97 o                         
   8   2   5        184.94        167.39        28.46 o                         
  10   2   5          3.72         -4.02        21.01 o                         
 -13   3   5        972.88       1003.39        43.38 o                         
 -11   3   5        926.25        928.92        32.33 o                         
  -9   3   5       2378.46       2369.42        37.23 o                         
  -7   3   5       9642.13       9565.22       102.31 o                         
  -5   3   5       4022.79       3850.70        39.10 o                         
  -3   3   5       7266.95       7560.38        72.22 o                         
  -1   3   5      16479.40      16937.92       106.63 o                         
   1   3   5      29834.18      29674.42       252.78 o                         
   3   3   5       6875.80       6385.65        98.45 o                         
   5   3   5       2916.27       2939.72        78.37 o                         
   7   3   5        678.69        715.73        47.37 o                         
   9   3   5       1336.63       1470.28        73.19 o                         
 -14   4   5        417.36        417.04        32.13 o                         
 -12   4   5         56.58         80.78        14.78 o                         
 -10   4   5        140.77        153.15        12.71 o                         
  -8   4   5          0.30         24.03        11.84 o                         
  -6   4   5        657.90        743.54        23.99 o                         
  -4   4   5        475.16        440.26        12.95 o                         
  -2   4   5       6272.15       6953.07        90.02 o                         
   0   4   5       7105.68       7565.05       159.68 o                         
   2   4   5          7.68         35.80        16.43 o                         
   4   4   5        115.30        135.51        30.31 o                         
   6   4   5       1662.95       1585.44        90.86 o                         
   8   4   5        286.99        294.71        51.22 o                         
  10   4   5         95.92        129.21        27.83 o                         
 -13   5   5        533.41        572.16        43.54 o                         
 -11   5   5       1072.48       1073.72        38.85 o                         
  -9   5   5       1649.38       1602.71        47.82 o                         
  -7   5   5       9349.35       9133.62       152.20 o                         
  -5   5   5      17996.79      18693.04       110.22 o                         
  -3   5   5       1001.80        985.57        26.29 o                         
  -1   5   5       3323.89       3302.84       106.44 o                         
   1   5   5      14010.92      13719.66       132.14 o                         
   3   5   5       5845.87       5869.66       140.69 o                         
   5   5   5       3010.18       3064.13       117.31 o                         
   7   5   5       2166.67       2184.91       111.82 o                         
   9   5   5       1417.79       1377.64        62.39 o                         
 -12   6   5          7.65         12.80        15.29 o                         
 -10   6   5        473.63        422.07        33.17 o                         
  -8   6   5          2.18         26.95        23.11 o                         
  -6   6   5       5013.97       5030.89        65.53 o                         
  -4   6   5         22.92         22.90         7.67 o                         
  -2   6   5       1347.61       1446.71        28.60 o                         
   0   6   5        676.84        781.79        16.90 o                         
   2   6   5        403.02        484.81        29.94 o                         
   4   6   5        190.95        216.09        19.28 o                         
   6   6   5        175.52        252.41        25.48 o                         
   8   6   5        208.79        222.39        27.21 o                         
  10   6   5        660.72        576.42        75.00 o                         
 -13   7   5        222.81        233.68        24.16 o                         
 -11   7   5       1352.18       1465.48        61.81 o                         
  -9   7   5       2140.86       2157.80        67.23 o                         
  -7   7   5       3618.29       3660.66        76.68 o                         
  -5   7   5       6159.90       5909.80        68.83 o                         
  -3   7   5       5535.68       5498.60        61.34 o                         
  -1   7   5       3412.66       3070.66        86.88 o                         
   1   7   5        320.35        272.43        22.42 o                         
   3   7   5       1512.88       1499.03        29.52 o                         
   5   7   5       1456.60       1368.62        43.44 o                         
   7   7   5       6171.38       6284.38       193.62 o                         
   9   7   5       1181.99       1180.63        96.50 o                         
 -12   8   5        111.52        144.64        29.50 o                         
 -10   8   5        122.13        107.24        27.38 o                         
  -8   8   5        883.50        862.88        43.31 o                         
  -6   8   5         54.65         39.75        15.51 o                         
  -4   8   5         73.89         78.61        12.85 o                         
  -2   8   5        142.41        204.00        12.25 o                         
   0   8   5        790.96        749.71        33.25 o                         
   2   8   5         25.78         16.48        14.10 o                         
   4   8   5        216.96        235.79        26.03 o                         
   6   8   5        463.52        474.01        54.54 o                         
   8   8   5         21.39         55.07        36.96 o                         
  10   8   5         76.55        105.19        49.69 o                         
 -13   9   5        505.58        478.32        36.67 o                         
 -11   9   5       1098.12       1121.58        58.20 o                         
  -9   9   5       3473.18       3038.59        84.11 o                         
  -7   9   5        921.95        965.98        45.22 o                         
  -5   9   5       5280.79       5352.73        69.63 o                         
  -3   9   5       4872.55       4696.46        66.77 o                         
  -1   9   5       3378.00       3598.43        72.01 o                         
   1   9   5       5120.00       5163.66        87.43 o                         
   3   9   5        861.78        834.55        39.41 o                         
   5   9   5       4348.54       4294.24        73.34 o                         
   7   9   5       1441.71       1281.48        93.72 o                         
   9   9   5       1053.62       1021.82        90.91 o                         
 -12  10   5        127.11        107.94        25.94 o                         
 -10  10   5        262.08        202.12        28.35 o                         
  -8  10   5        344.55        271.76        51.81 o                         
  -6  10   5        366.90        356.71        35.70 o                         
  -4  10   5         47.53         12.42        12.65 o                         
  -2  10   5         60.21         61.79        12.81 o                         
   0  10   5          4.80         -5.70        11.40 o                         
   2  10   5        542.63        500.19        30.33 o                         
   4  10   5        707.25        747.64        39.50 o                         
   6  10   5         21.58         -9.75        35.58 o                         
   8  10   5        134.36        145.58        40.09 o                         
 -11  11   5       2349.89       2267.34        83.85 o                         
  -9  11   5        630.07        679.71        44.28 o                         
  -7  11   5       2126.60       1989.00        66.97 o                         
  -5  11   5        666.95        683.17        27.10 o                         
  -3  11   5       4376.29       4385.39       170.85 o                         
  -1  11   5       4467.23       4234.78        82.49 o                         
   1  11   5       6553.07       6444.76        83.91 o                         
   3  11   5       2943.31       2715.50        56.45 o                         
   5  11   5        635.66        586.85        29.12 o                         
   7  11   5       1540.70       1662.52       108.37 o                         
   9  11   5         14.63         -9.12        35.14 o                         
 -12  12   5         70.86         59.18        37.16 o                         
 -10  12   5         90.80         50.84        22.66 o                         
  -8  12   5         19.01         16.28        22.51 o                         
  -6  12   5          2.98         13.70        17.27 o                         
  -4  12   5       1417.11       1528.64        47.01 o                         
  -2  12   5        736.00        854.98        38.95 o                         
   0  12   5        362.24        325.02        21.92 o                         
   2  12   5        725.45        765.47        31.07 o                         
   4  12   5        840.11        843.47        33.26 o                         
   6  12   5         48.41        143.86        48.34 o                         
   8  12   5         58.09         82.51        30.86 o                         
 -11  13   5        120.02        114.84        27.79 o                         
  -9  13   5        911.68        876.40        53.69 o                         
  -7  13   5       1690.06       1758.13        86.65 o                         
  -5  13   5       3639.67       3690.84        89.83 o                         
  -3  13   5        347.79        390.26        26.05 o                         
  -1  13   5       2526.06       2542.55        67.23 o                         
   1  13   5       4995.88       4825.51        76.45 o                         
   3  13   5        309.10        308.51        25.92 o                         
   5  13   5        409.46        398.62        57.01 o                         
   7  13   5        769.55        790.78        81.78 o                         
 -10  14   5         20.24         24.41        22.12 o                         
  -8  14   5          3.34         -9.37        26.14 o                         
  -6  14   5          0.15         -1.76        19.13 o                         
  -4  14   5       1865.74       1927.35        56.39 o                         
  -2  14   5       2359.83       2351.12        63.16 o                         
   0  14   5         10.31         22.97        12.54 o                         
   2  14   5        425.99        449.77        37.42 o                         
   4  14   5         96.84        149.19        37.82 o                         
   6  14   5         40.95         32.93        39.48 o                         
  -9  15   5        156.92        187.22        32.42 o                         
  -7  15   5       1343.82       1337.70        65.97 o                         
  -5  15   5       3165.27       2930.77        90.02 o                         
  -3  15   5       2827.76       3006.13       137.95 o                         
  -1  15   5        382.71        572.26        67.73 o                         
   1  15   5        235.37        264.95        33.55 o                         
   3  15   5        958.55       1013.95        74.45 o                         
   5  15   5       1295.42       1312.45       101.46 o                         
   7  15   5        613.47        712.46        82.70 o                         
  -8  16   5         34.31         25.00        22.84 o                         
  -6  16   5          1.22         28.10        23.09 o                         
  -4  16   5          7.87          3.30        34.12 o                         
  -2  16   5         37.68         45.99        35.06 o                         
   0  16   5         61.58         51.93        39.47 o                         
   2  16   5        634.01        709.06        49.31 o                         
   4  16   5       1043.17       1076.96        91.22 o                         
   6  16   5         66.00         78.16        44.17 o                         
  -9  17   5        244.38        305.17        41.47 o                         
  -7  17   5       1523.43       1528.12        78.56 o                         
  -5  17   5        924.66        952.30        57.07 o                         
  -3  17   5       3776.19       3687.92       163.01 o                         
  -1  17   5        883.79        778.37        78.46 o                         
   1  17   5        562.24        498.91        43.91 o                         
   3  17   5       2297.58       2334.98       138.57 o                         
   5  17   5       1156.75       1352.58       107.19 o                         
  -8  18   5         11.90          2.38        38.42 o                         
  -6  18   5         87.81         84.86        26.55 o                         
  -4  18   5          5.42        -11.62        40.65 o                         
  -2  18   5        253.16        271.63        58.54 o                         
   0  18   5         11.78        -12.57        25.14 o                         
   2  18   5       1937.68       1692.84        76.83 o                         
   4  18   5        564.13        506.44        68.31 o                         
  -7  19   5        182.62        126.97        32.04 o                         
  -5  19   5        481.47        444.34        44.97 o                         
  -3  19   5        743.37        840.99        89.11 o                         
  -1  19   5       1831.83       1891.86       120.87 o                         
   1  19   5        586.06        632.17        50.73 o                         
   3  19   5       1072.64       1100.64        95.92 o                         
  -4  20   5        214.72        289.00        68.92 o                         
  -2  20   5         14.12         14.09        40.92 o                         
   0  20   5         50.79         53.33        26.98 o                         
   2  20   5         50.83         51.00        33.98 o                         
 -14   0   6       1325.55       1472.10        79.45 o                         
 -12   0   6        479.96        458.18        41.74 o                         
 -10   0   6      10483.91      10052.28       120.25 o                         
  -8   0   6      12370.83      12827.52       163.00 o                         
  -6   0   6        437.97        452.47        42.56 o                         
  -4   0   6       7663.71       8327.25       156.93 o                         
  -2   0   6      79928.93      83347.32      1309.94 o                         
   0   0   6      22696.03      23202.53       157.25 o                         
   2   0   6       6682.68       7203.26       138.69 o                         
   4   0   6       4439.59       4296.64       128.79 o                         
   6   0   6       7192.67       6958.17       188.86 o                         
   8   0   6       3020.06       3349.28       148.39 o                         
  10   0   6       2032.31       1966.54       129.31 o                         
 -13   1   6          0.25         -4.84        18.07 o                         
 -11   1   6         38.79         47.52        14.88 o                         
  -9   1   6         29.96         25.48        12.66 o                         
  -7   1   6        180.19        243.18        30.78 o                         
  -5   1   6        353.68        380.24        13.73 o                         
  -3   1   6       5388.75       5783.83        47.80 o                         
  -1   1   6         88.02         85.22         8.06 o                         
   1   1   6        274.08        214.72        17.86 o                         
   3   1   6          3.09          9.37        16.00 o                         
   5   1   6        150.25        126.08        22.70 o                         
   7   1   6        377.42        339.74        36.79 o                         
   9   1   6        302.66        279.76        38.80 o                         
 -14   2   6        854.19       1041.76        56.09 o                         
 -12   2   6        986.85        949.89        35.66 o                         
 -10   2   6       1607.08       1603.25        31.36 o                         
  -8   2   6       7855.44       7868.07        78.61 o                         
  -6   2   6       5921.68       5890.00        51.05 o                         
  -4   2   6       9927.41       9746.75        92.61 o                         
  -2   2   6      18650.22      19362.20        81.78 o                         
   0   2   6       8413.53       8334.15        75.21 o                         
   2   2   6       8009.72       7866.70       139.61 o                         
   4   2   6       6333.56       6448.13       111.29 o                         
   6   2   6       2459.56       2655.39        82.26 o                         
   8   2   6       3231.15       3007.93       100.10 o                         
  10   2   6        530.61        478.01        47.97 o                         
 -13   3   6         45.13         79.68        17.56 o                         
 -11   3   6          6.23         23.74        12.46 o                         
  -9   3   6         36.91         49.58        13.15 o                         
  -7   3   6          0.18         13.82        11.67 o                         
  -5   3   6         47.29         45.02         5.42 o                         
  -3   3   6         34.58         36.61         9.91 o                         
  -1   3   6        439.67        531.60        15.02 o                         
   1   3   6       2661.51       2835.99        63.41 o                         
   3   3   6       1994.90       2274.57        62.39 o                         
   5   3   6       1302.64       1338.27        56.91 o                         
   7   3   6       1788.75       1812.16        74.09 o                         
   9   3   6         18.14          3.35        36.06 o                         
 -14   4   6        729.23        705.32        58.24 o                         
 -12   4   6        671.82        759.35        34.42 o                         
 -10   4   6        446.43        501.54        22.28 o                         
  -8   4   6       2362.99       2333.93        44.61 o                         
  -6   4   6       5561.41       5331.91        52.68 o                         
  -4   4   6      11831.79      12163.60        96.18 o                         
  -2   4   6       2301.31       2199.48        41.52 o                         
   0   4   6       4654.19       4522.60        76.96 o                         
   2   4   6       1237.21        935.60        54.83 o                         
   4   4   6       8504.60       7867.90       181.02 o                         
   6   4   6       1731.66       1567.90        94.80 o                         
   8   4   6        367.41        364.37        55.38 o                         
  10   4   6        267.71        308.09        60.27 o                         
 -13   5   6          1.87          1.79        14.71 o                         
 -11   5   6          3.41         -0.60        17.79 o                         
  -9   5   6          5.58         10.20        13.49 o                         
  -7   5   6       1321.46       1324.35        40.67 o                         
  -5   5   6        346.94        334.21        14.28 o                         
  -3   5   6        346.04        333.90        24.25 o                         
  -1   5   6        765.93       1045.43        54.24 o                         
   1   5   6        780.90        974.87        42.95 o                         
   3   5   6          3.14         12.89        24.04 o                         
   5   5   6        489.17        404.26        50.05 o                         
   7   5   6         91.70         88.43        34.99 o                         
   9   5   6        108.08         88.59        37.77 o                         
 -12   6   6        953.02        960.12        39.21 o                         
 -10   6   6       1091.04       1164.33        43.26 o                         
  -8   6   6       1605.29       1528.67        58.31 o                         
  -6   6   6      15360.76      15173.98       117.90 o                         
  -4   6   6       9699.91       9359.22        68.70 o                         
  -2   6   6       4058.76       3905.33       111.22 o                         
   0   6   6         20.41          9.16        20.28 o                         
   2   6   6       8713.22       8354.88        56.54 o                         
   4   6   6       2439.87       2465.38       107.49 o                         
   6   6   6       2708.75       2686.54       125.13 o                         
   8   6   6        208.99        159.61        45.03 o                         
 -13   7   6         17.63         12.79        26.25 o                         
 -11   7   6         40.19         58.50        17.61 o                         
  -9   7   6          6.72         11.73        26.49 o                         
  -7   7   6          8.34         30.71        11.19 o                         
  -5   7   6        297.87        314.72        14.25 o                         
  -3   7   6        302.84        246.00        14.92 o                         
  -1   7   6          4.38         25.54        12.42 o                         
   1   7   6         45.40         23.42        15.04 o                         
   3   7   6       1018.53        913.27        21.72 o                         
   5   7   6       1180.75       1197.25        80.32 o                         
   7   7   6       1100.73       1004.53        84.62 o                         
   9   7   6         76.23        138.89        39.70 o                         
 -12   8   6        578.02        524.54        35.73 o                         
 -10   8   6       2505.16       2474.30        64.38 o                         
  -8   8   6       3303.02       3076.66        63.44 o                         
  -6   8   6       4235.86       4157.60        63.01 o                         
  -4   8   6       3805.09       3952.10        53.62 o                         
  -2   8   6       3951.93       4016.54        76.88 o                         
   0   8   6      10563.83      10371.32       159.61 o                         
   2   8   6       2690.30       2843.53        71.75 o                         
   4   8   6        514.50        468.24        53.32 o                         
   6   8   6        658.97        701.25        69.30 o                         
   8   8   6       1954.53       2095.41       125.79 o                         
 -13   9   6        143.43         85.03        28.59 o                         
 -11   9   6          0.64         16.34        32.22 o                         
  -9   9   6        377.74        375.56        32.54 o                         
  -7   9   6         52.82         58.86        16.91 o                         
  -5   9   6        408.44        401.79        19.01 o                         
  -3   9   6       1376.99       1442.80        31.01 o                         
  -1   9   6        100.80         74.78        26.36 o                         
   1   9   6          9.32         15.30        13.23 o                         
   3   9   6        263.49        302.35        30.85 o                         
   5   9   6        167.54        150.41        40.23 o                         
   7   9   6        159.05        151.57        44.34 o                         
   9   9   6        107.54         89.66        35.29 o                         
 -12  10   6       1392.94       1345.40        55.20 o                         
 -10  10   6       1359.22       1296.08        60.95 o                         
  -8  10   6        911.44        891.22        45.74 o                         
  -6  10   6        957.71        914.81        32.69 o                         
  -4  10   6       5078.69       5020.04        61.67 o                         
  -2  10   6       2430.14       2426.28        35.32 o                         
   0  10   6       7216.56       7127.84       110.19 o                         
   2  10   6       1362.43       1276.71        49.79 o                         
   4  10   6        912.74        905.50        46.39 o                         
   6  10   6        691.79        663.26        70.31 o                         
   8  10   6        314.91        377.18        61.92 o                         
 -11  11   6          7.66         19.99        18.90 o                         
  -9  11   6         31.00         35.53        17.35 o                         
  -7  11   6          7.80         18.51        30.14 o                         
  -5  11   6        545.38        508.72        25.40 o                         
  -3  11   6          0.76         17.40        10.15 o                         
  -1  11   6        163.44        142.92        22.09 o                         
   1  11   6         91.89         82.21        15.61 o                         
   3  11   6          5.19         -3.40        14.73 o                         
   5  11   6        106.77         94.57        15.95 o                         
   7  11   6         49.96         54.41        27.80 o                         
 -12  12   6       1588.65       1418.65       111.45 o                         
 -10  12   6        845.94        816.55        50.95 o                         
  -8  12   6        747.10        724.78        45.79 o                         
  -6  12   6       3434.81       3452.20        85.61 o                         
  -4  12   6        395.26        370.04        28.40 o                         
  -2  12   6       3906.01       3809.94        46.21 o                         
   0  12   6       5153.10       5201.28       112.15 o                         
   2  12   6       5408.61       5714.46        86.52 o                         
   4  12   6        390.28        383.21        25.49 o                         
   6  12   6       1118.92        867.18        81.45 o                         
 -11  13   6        297.45        194.99        72.13 o                         
  -9  13   6        169.08        145.32        26.28 o                         
  -7  13   6         72.70        106.52        33.51 o                         
  -5  13   6         88.88         83.67        24.22 o                         
  -3  13   6       1285.37       1313.85        64.01 o                         
  -1  13   6         59.05         50.69        17.26 o                         
   1  13   6       1189.30       1145.01        40.39 o                         
   3  13   6        178.63        169.10        26.54 o                         
   5  13   6         57.98         64.86        37.21 o                         
   7  13   6          1.26         31.93        34.99 o                         
 -10  14   6       1023.56        943.41        57.37 o                         
  -8  14   6        667.49        680.19        46.77 o                         
  -6  14   6       2652.93       2721.28        84.56 o                         
  -4  14   6       2183.42       2134.36        61.21 o                         
  -2  14   6        220.20        240.65        31.50 o                         
   0  14   6       4209.06       4038.60        75.44 o                         
   2  14   6       1964.76       1951.00        73.07 o                         
   4  14   6       3075.07       3066.41       121.83 o                         
   6  14   6        766.02        786.25        83.60 o                         
  -9  15   6        125.73         93.36        25.84 o                         
  -7  15   6        371.75        335.40        97.47 o                         
  -5  15   6          1.47         26.88        33.64 o                         
  -3  15   6         13.15         18.81        23.87 o                         
  -1  15   6        633.62        686.00        41.43 o                         
   1  15   6        110.89        158.71        28.19 o                         
   3  15   6        612.47        659.34        46.07 o                         
   5  15   6         70.58         60.94        38.27 o                         
  -8  16   6        832.41        858.17        55.69 o                         
  -6  16   6        152.50        184.02        53.60 o                         
  -4  16   6        796.97        847.19        83.85 o                         
  -2  16   6       1178.85       1185.80        93.93 o                         
   0  16   6         31.39         85.34        31.99 o                         
   2  16   6       1670.48       1655.34        72.50 o                         
   4  16   6       1220.00       1239.22       100.62 o                         
  -7  17   6         77.07         94.59        28.85 o                         
  -5  17   6         30.35         19.44        18.95 o                         
  -3  17   6         12.30         32.65        36.89 o                         
  -1  17   6       1059.21       1149.35        92.67 o                         
   1  17   6        188.98        184.56        45.23 o                         
   3  17   6         60.97         96.90        42.17 o                         
  -6  18   6         29.33         34.14        20.90 o                         
  -4  18   6        212.98        241.26        57.32 o                         
  -2  18   6        620.51        722.90        79.52 o                         
   0  18   6        519.93        548.43        48.64 o                         
   2  18   6        227.48        252.16        60.46 o                         
  -5  19   6         19.66         29.58        23.56 o                         
  -3  19   6         74.01          5.59        46.41 o                         
  -1  19   6         12.65        -11.95        23.90 o                         
   1  19   6          9.59         47.09        35.78 o                         
  -4  20   6        243.43        333.51        66.22 o                         
  -2  20   6       1219.29       1366.20       112.80 o                         
   0  20   6        236.69        271.74        39.73 o                         
 -13   1   7        535.16        601.45        36.54 o                         
 -11   1   7       2123.56       2131.14        42.65 o                         
  -9   1   7       4491.44       4535.23        86.34 o                         
  -7   1   7       3111.82       2921.99        62.85 o                         
  -5   1   7       1200.24       1143.43        21.18 o                         
  -3   1   7       3088.64       2992.60        37.81 o                         
  -1   1   7        164.87        114.90        16.39 o                         
   1   1   7       8136.49       7862.79       165.15 o                         
   3   1   7       5652.99       5630.83       101.71 o                         
   5   1   7        840.54        864.96        48.13 o                         
   7   1   7        203.24        210.52        52.51 o                         
   9   1   7       1330.49       1220.17        72.15 o                         
 -14   2   7         12.76         12.76        24.26 o                         
 -12   2   7          0.15         -0.21        17.91 o                         
 -10   2   7        425.65        411.42        25.54 o                         
  -8   2   7        135.63        159.57        25.82 o                         
  -6   2   7        657.16        631.57        28.99 o                         
  -4   2   7        267.22        235.69        11.70 o                         
  -2   2   7         82.96        110.72        16.47 o                         
   0   2   7        854.03        855.69        27.06 o                         
   2   2   7        336.00        317.03        13.47 o                         
   4   2   7       2493.75       2420.39       114.27 o                         
   6   2   7       1037.68        970.71        53.77 o                         
   8   2   7          0.16         13.52        23.48 o                         
 -13   3   7       1424.71       1363.05        73.78 o                         
 -11   3   7       1627.90       1599.00        35.18 o                         
  -9   3   7       4093.38       4066.02        60.87 o                         
  -7   3   7       3020.82       3071.38        55.44 o                         
  -5   3   7       6507.85       6548.84        83.79 o                         
  -3   3   7       4140.10       3807.88        51.93 o                         
  -1   3   7      11976.10      12409.58        75.89 o                         
   1   3   7       4366.66       4538.86       124.85 o                         
   3   3   7      12514.26      11940.61       148.30 o                         
   5   3   7       1481.35       1427.04        61.92 o                         
   7   3   7       1117.66       1025.80        59.46 o                         
   9   3   7        344.02        324.83        58.93 o                         
 -14   4   7         18.46          3.95        25.90 o                         
 -12   4   7         81.43         73.11        20.51 o                         
 -10   4   7       1057.86       1054.44        34.72 o                         
  -8   4   7          0.67          5.72         9.27 o                         
  -6   4   7         77.42         86.75         7.54 o                         
  -4   4   7       1856.86       2045.48        44.87 o                         
  -2   4   7        130.30        227.36        23.64 o                         
   0   4   7        349.17        390.07        26.54 o                         
   2   4   7        942.68        948.16        59.15 o                         
   4   4   7       2921.46       2640.75       111.39 o                         
   6   4   7        136.92        232.65        43.67 o                         
   8   4   7          8.76         50.53        35.85 o                         
 -13   5   7        672.66        693.30        42.35 o                         
 -11   5   7       1539.86       1631.50        96.06 o                         
  -9   5   7       2341.37       2310.12        52.84 o                         
  -7   5   7       3069.71       2955.33        48.83 o                         
  -5   5   7       9047.43       9248.41        93.29 o                         
  -3   5   7      16029.10      15700.53       126.41 o                         
  -1   5   7       5011.49       4757.98        69.82 o                         
   1   5   7       1442.39       1297.11        49.08 o                         
   3   5   7       1974.08       1922.44        90.55 o                         
   5   5   7       7149.45       6872.50       189.84 o                         
   7   5   7        551.03        625.24        69.71 o                         
   9   5   7        259.41        295.14        62.10 o                         
 -12   6   7         26.58         15.34        28.03 o                         
 -10   6   7         63.47         57.30        13.88 o                         
  -8   6   7         86.34         69.08        14.92 o                         
  -6   6   7       1517.56       1377.12        29.61 o                         
  -4   6   7        882.92        886.18        30.81 o                         
  -2   6   7        259.36        225.41        23.56 o                         
   0   6   7       1107.13       1133.69        43.84 o                         
   2   6   7       2199.15       2159.18        65.65 o                         
   4   6   7        876.39        750.83        63.92 o                         
   6   6   7        293.17        388.77        57.03 o                         
   8   6   7         22.88         13.97        32.67 o                         
 -13   7   7        103.73         76.03        31.69 o                         
 -11   7   7        900.56        901.13        56.47 o                         
  -9   7   7        734.78        685.55        31.32 o                         
  -7   7   7       9002.87       9093.54        83.02 o                         
  -5   7   7       5880.12       5906.30        59.47 o                         
  -3   7   7       6299.22       6674.38       107.83 o                         
  -1   7   7       1600.98       1481.53        72.44 o                         
   1   7   7       3015.95       2923.25        84.03 o                         
   3   7   7        688.98        656.66        84.08 o                         
   5   7   7        479.95        393.70        52.74 o                         
   7   7   7       1276.78       1239.81        95.77 o                         
 -12   8   7          0.17          2.97        28.91 o                         
 -10   8   7          9.97         37.64        21.86 o                         
  -8   8   7        756.38        693.29        30.73 o                         
  -6   8   7        573.74        614.99        24.05 o                         
  -4   8   7       1480.02       1466.39        48.13 o                         
  -2   8   7        331.67        383.54        23.03 o                         
   0   8   7        203.16        202.38        31.15 o                         
   2   8   7          8.87          8.24        17.61 o                         
   4   8   7         93.35        128.51        34.33 o                         
   6   8   7         69.84        100.31        40.04 o                         
   8   8   7        126.48        154.01        48.42 o                         
 -11   9   7        401.54        457.66        44.38 o                         
  -9   9   7       2062.87       1917.36        53.87 o                         
  -7   9   7        864.91        728.72        26.55 o                         
  -5   9   7       8481.79       8293.63        71.70 o                         
  -3   9   7       1113.95       1034.84        43.49 o                         
  -1   9   7       9103.67       9224.63       145.43 o                         
   1   9   7       5399.81       5284.52       101.62 o                         
   3   9   7        914.38        966.19        49.11 o                         
   5   9   7        408.98        539.48       131.21 o                         
   7   9   7       1043.12       1127.92        95.65 o                         
 -12  10   7         89.74         86.85        32.54 o                         
 -10  10   7          3.34         70.61        34.04 o                         
  -8  10   7        408.81        438.33        27.32 o                         
  -6  10   7        119.12         97.31        12.53 o                         
  -4  10   7       1896.62       1902.67        39.69 o                         
  -2  10   7         21.33         15.23        13.18 o                         
   0  10   7        682.60        777.17        40.81 o                         
   2  10   7        348.18        339.24        31.79 o                         
   4  10   7          4.44         29.77        17.74 o                         
   6  10   7          1.98         40.91        56.81 o                         
 -11  11   7       1312.01       1262.09        69.97 o                         
  -9  11   7        447.60        485.62        42.38 o                         
  -7  11   7       1894.70       1966.59        43.73 o                         
  -5  11   7         19.01         22.90         9.20 o                         
  -3  11   7       1903.13       1951.03        36.85 o                         
  -1  11   7       9186.61       9011.23       110.90 o                         
   1  11   7       6675.25       6615.14       116.30 o                         
   3  11   7        672.12        792.95        44.63 o                         
   5  11   7       1213.37       1242.91        58.85 o                         
   7  11   7       1028.85       1003.58        92.49 o                         
 -10  12   7        765.32        751.89        54.95 o                         
  -8  12   7       1171.98       1053.27        51.80 o                         
  -6  12   7        781.73        752.89        27.36 o                         
  -4  12   7        796.70        763.54        26.45 o                         
  -2  12   7        784.03        810.16        34.87 o                         
   0  12   7        251.39        237.72        34.68 o                         
   2  12   7        116.69        107.89        15.97 o                         
   4  12   7         51.85         35.77        14.40 o                         
   6  12   7          6.39         54.35        39.66 o                         
 -11  13   7        454.03        546.53        52.03 o                         
  -9  13   7        161.81        184.35        49.80 o                         
  -7  13   7       1037.61       1080.43        52.93 o                         
  -5  13   7       1564.38       1697.96        39.19 o                         
  -3  13   7        443.40        461.02        29.89 o                         
  -1  13   7       1129.02       1099.23        35.85 o                         
   1  13   7        748.75        653.64        32.86 o                         
   3  13   7        131.73        132.79        24.89 o                         
   5  13   7       1237.96       1443.66       105.07 o                         
 -10  14   7         29.65         -2.18        38.19 o                         
  -8  14   7       1103.82       1029.33        96.63 o                         
  -6  14   7       1025.54       1075.52        54.69 o                         
  -4  14   7         18.08         39.68        30.03 o                         
  -2  14   7         43.30         77.67        15.31 o                         
   0  14   7        528.95        530.03        30.41 o                         
   2  14   7        436.70        340.14        35.29 o                         
   4  14   7        243.74        342.82        57.02 o                         
  -9  15   7        628.23        748.95        85.70 o                         
  -7  15   7        922.79       1032.34        56.05 o                         
  -5  15   7       2571.54       2665.94        84.86 o                         
  -3  15   7       1324.99       1316.03        54.62 o                         
  -1  15   7        169.05        205.96        18.73 o                         
   1  15   7        187.85        190.71        30.06 o                         
   3  15   7        230.59        241.04        32.50 o                         
   5  15   7        502.10        468.29        66.83 o                         
  -8  16   7        184.37        209.63        63.46 o                         
  -6  16   7          1.09         18.37        37.56 o                         
  -4  16   7         67.48        182.44        57.93 o                         
  -2  16   7        372.86        414.76        64.14 o                         
   0  16   7       1823.23       1802.84        76.35 o                         
   2  16   7         27.51         48.31        22.33 o                         
   4  16   7         13.46         41.73        35.03 o                         
  -7  17   7        888.15        862.03        92.98 o                         
  -5  17   7       1218.82       1207.21        63.89 o                         
  -3  17   7       2131.11       2159.32       129.99 o                         
  -1  17   7         44.64         65.05        39.38 o                         
   1  17   7        485.54        480.14        44.27 o                         
   3  17   7        995.72        884.00        86.08 o                         
  -6  18   7        101.59         98.67        31.97 o                         
  -4  18   7          1.66        -14.33        46.63 o                         
  -2  18   7        774.75        758.21        84.08 o                         
   0  18   7          0.52         13.55        23.45 o                         
   2  18   7         12.36         73.47        33.88 o                         
  -5  19   7        308.02        328.26        47.29 o                         
  -3  19   7        448.45        531.26        78.54 o                         
  -1  19   7        824.81        865.47        61.03 o                         
 -14   0   8        347.81        423.95        48.79 o                         
 -12   0   8        410.90        456.64        38.20 o                         
 -10   0   8       1717.35       1826.61       101.92 o                         
  -8   0   8       2536.54       2550.17        78.02 o                         
  -6   0   8        333.57        247.73        37.97 o                         
  -4   0   8      14848.25      15391.79       244.22 o                         
  -2   0   8       4293.07       4566.18        75.20 o                         
   0   0   8       7333.16       7084.04       132.50 o                         
   2   0   8         40.38         43.22        22.79 o                         
   4   0   8         49.95         66.11        32.66 o                         
   6   0   8        157.11        197.82        43.75 o                         
   8   0   8       1036.86       1084.42        92.65 o                         
 -13   1   8          5.09         35.97        20.70 o                         
 -11   1   8          9.07          5.39        12.54 o                         
  -9   1   8        433.30        473.72        42.15 o                         
  -7   1   8          0.59         13.94        15.88 o                         
  -5   1   8       2964.36       3108.56        79.45 o                         
  -3   1   8         35.81         50.70        15.34 o                         
  -1   1   8       1434.04       1420.95        31.98 o                         
   1   1   8        936.85       1037.74        41.82 o                         
   3   1   8        608.40        589.61        37.27 o                         
   5   1   8        835.64        866.99        49.25 o                         
   7   1   8          6.31         13.55        20.01 o                         
 -12   2   8        708.11        758.54        36.51 o                         
 -10   2   8       1837.97       1881.60        52.79 o                         
  -8   2   8        762.03        833.28        37.29 o                         
  -6   2   8       1036.43       1032.11        23.80 o                         
  -4   2   8       2749.81       2677.50        35.51 o                         
  -2   2   8       6489.91       6351.29        73.94 o                         
   0   2   8         44.31         69.15        21.62 o                         
   2   2   8       1940.45       1820.70        61.04 o                         
   4   2   8        124.54        108.46        23.16 o                         
   6   2   8        174.60        227.48        33.52 o                         
   8   2   8        927.44        912.49        61.00 o                         
 -13   3   8         47.18         58.89        18.75 o                         
 -11   3   8        133.70        122.61        18.11 o                         
  -9   3   8        101.25        100.52        23.43 o                         
  -7   3   8        359.72        364.83        25.97 o                         
  -5   3   8         93.70        105.39        15.50 o                         
  -3   3   8        480.46        590.07        20.62 o                         
  -1   3   8        728.31        726.61        19.22 o                         
   1   3   8        107.82        119.73        94.48 o                         
   3   3   8          2.13         39.09        17.58 o                         
   5   3   8        526.49        406.42        38.19 o                         
   7   3   8          8.57         65.26        35.08 o                         
 -12   4   8        219.87        252.44        27.14 o                         
 -10   4   8       1688.29       1624.73        69.70 o                         
  -8   4   8       2442.49       2483.37        61.05 o                         
  -6   4   8       1530.89       1479.41        44.57 o                         
  -4   4   8        102.34         73.69        10.10 o                         
  -2   4   8        763.78        664.84        27.64 o                         
   0   4   8        939.89        906.36        46.81 o                         
   2   4   8       1365.05       1458.54        64.04 o                         
   4   4   8       2718.32       2508.70       112.32 o                         
   6   4   8       1099.58        989.21        81.23 o                         
   8   4   8        228.98        263.23        53.11 o                         
 -13   5   8         91.95         86.97        22.07 o                         
 -11   5   8        143.24        155.54        27.90 o                         
  -9   5   8         60.43         61.14        31.79 o                         
  -7   5   8         57.36         66.32        24.98 o                         
  -5   5   8         59.91         55.86        16.50 o                         
  -3   5   8       1633.00       1701.97        42.44 o                         
  -1   5   8       1020.79       1007.32        35.87 o                         
   1   5   8       1653.40       1750.17        59.38 o                         
   3   5   8          1.70         18.97        22.56 o                         
   5   5   8        120.94        129.30        40.54 o                         
   7   5   8        176.39        125.43        40.23 o                         
 -12   6   8        870.35        899.61        57.05 o                         
 -10   6   8        264.43        215.49        29.96 o                         
  -8   6   8       2284.01       2248.12        59.11 o                         
  -6   6   8       1065.01       1070.51        38.39 o                         
  -4   6   8       5880.57       6043.07        58.20 o                         
  -2   6   8       6562.46       6484.84        86.06 o                         
   0   6   8       4354.90       4339.80        89.51 o                         
   2   6   8       1479.50       1443.46        57.64 o                         
   4   6   8       2643.50       2236.80       109.84 o                         
   6   6   8       1469.68       1488.75        99.71 o                         
   8   6   8        226.37        294.26        56.29 o                         
 -13   7   8        197.85        147.73        24.34 o                         
 -11   7   8        631.53        628.58        48.52 o                         
  -9   7   8        175.51        207.75        28.65 o                         
  -7   7   8        790.95        814.48        31.59 o                         
  -5   7   8       2173.20       2031.33        37.60 o                         
  -3   7   8        620.42        657.27        29.32 o                         
  -1   7   8        551.37        562.62        29.47 o                         
   1   7   8       1203.29       1117.32        80.65 o                         
   3   7   8        213.99        251.04        29.77 o                         
   5   7   8         43.54         55.88        29.77 o                         
   7   7   8        230.74        152.41        45.13 o                         
 -12   8   8        510.43        499.75        45.29 o                         
 -10   8   8        220.27        275.95        35.18 o                         
  -8   8   8        159.40        178.90        20.79 o                         
  -6   8   8       6310.30       6288.50       123.84 o                         
  -4   8   8       3623.99       3540.00       103.85 o                         
  -2   8   8       1988.09       2044.06        51.27 o                         
   0   8   8       5078.79       4894.32        98.66 o                         
   2   8   8       4105.93       4069.16        96.47 o                         
   4   8   8       1015.41       1137.52        56.43 o                         
   6   8   8        471.75        490.39        65.26 o                         
 -11   9   8        419.41        380.67        41.86 o                         
  -9   9   8        459.45        407.90        38.52 o                         
  -7   9   8         40.56         18.76        22.59 o                         
  -5   9   8       1593.26       1552.91        34.56 o                         
  -3   9   8       1789.07       1831.80        51.37 o                         
  -1   9   8       2462.24       2437.33        58.17 o                         
   1   9   8        402.28        362.14        39.99 o                         
   3   9   8         78.90         92.56        22.07 o                         
   5   9   8        174.57        224.15        32.08 o                         
   7   9   8        127.39        196.09        53.85 o                         
 -12  10   8        772.14        816.38        58.74 o                         
 -10  10   8        863.66        934.68        69.11 o                         
  -8  10   8        655.76        701.40        35.44 o                         
  -6  10   8       1348.55       1307.78        42.34 o                         
  -4  10   8        262.50        245.82        27.38 o                         
  -2  10   8        441.05        474.18        27.82 o                         
   0  10   8       2044.49       2020.07        65.90 o                         
   2  10   8       1037.81       1072.15        52.43 o                         
   4  10   8        560.83        524.93        43.83 o                         
   6  10   8       1113.73       1148.14        63.07 o                         
 -11  11   8         37.26         19.61        35.87 o                         
  -9  11   8        727.74        694.49        49.20 o                         
  -7  11   8        360.78        327.55        25.69 o                         
  -5  11   8          2.13         -0.04         7.64 o                         
  -3  11   8       3313.64       3349.32        71.41 o                         
  -1  11   8       1778.28       1765.92        51.94 o                         
   1  11   8        683.34        650.15        53.65 o                         
   3  11   8         13.38         19.48        39.41 o                         
   5  11   8         28.09         41.33        20.27 o                         
 -10  12   8        418.74        440.11        44.02 o                         
  -8  12   8       2919.03       2801.75        89.18 o                         
  -6  12   8       2277.01       2182.24        54.31 o                         
  -4  12   8         42.71         68.76        22.65 o                         
  -2  12   8        142.24        144.39        16.26 o                         
   0  12   8        905.34        874.57        46.41 o                         
   2  12   8       1073.98       1051.89        52.42 o                         
   4  12   8        962.86        985.46        85.49 o                         
  -9  13   8        121.25        156.25        30.77 o                         
  -7  13   8        934.04        901.46        49.92 o                         
  -5  13   8          1.00         11.75        11.57 o                         
  -3  13   8         30.34         17.60        19.29 o                         
  -1  13   8        292.37        278.28        27.42 o                         
   1  13   8        179.03        117.25        24.77 o                         
   3  13   8        165.91        101.81        24.08 o                         
   5  13   8        179.57        145.43        44.38 o                         
 -10  14   8       1014.11        996.71        63.40 o                         
  -8  14   8       1085.70       1084.98        58.55 o                         
  -6  14   8       2113.04       2062.40       126.37 o                         
  -4  14   8       1874.65       1920.60        68.23 o                         
  -2  14   8       1263.68       1284.78        40.47 o                         
   0  14   8       1593.15       1593.83        52.55 o                         
   2  14   8        226.39        284.71        33.10 o                         
   4  14   8       1054.68       1012.37        92.25 o                         
  -9  15   8        235.32        264.88        37.58 o                         
  -7  15   8         81.39        184.04        58.90 o                         
  -5  15   8        148.42        249.17        59.44 o                         
  -3  15   8          0.13         11.83        18.74 o                         
  -1  15   8         54.74         87.42        15.78 o                         
   1  15   8        105.79        133.30        28.52 o                         
   3  15   8          9.45         46.83        21.41 o                         
  -8  16   8        937.00        998.82       100.05 o                         
  -6  16   8        890.45        905.65        93.73 o                         
  -4  16   8       1257.59       1443.93       109.45 o                         
  -2  16   8       1894.75       1903.42        80.93 o                         
   0  16   8        242.66        211.64        34.95 o                         
   2  16   8        941.54        999.79        60.43 o                         
  -7  17   8        101.03         62.76        37.22 o                         
  -5  17   8         27.93         14.77        42.29 o                         
  -3  17   8         16.58          3.64        40.33 o                         
  -1  17   8         92.81         97.50        28.01 o                         
   1  17   8         48.81         63.41        26.00 o                         
  -4  18   8       1243.43       1157.49       106.95 o                         
  -2  18   8         82.62         71.46        45.86 o                         
   0  18   8        552.69        573.10        49.75 o                         
 -13   1   9        289.66        373.87        58.52 o                         
 -11   1   9        860.30        918.42        43.16 o                         
  -9   1   9       1224.73       1203.91        41.36 o                         
  -7   1   9        224.26        212.30        22.73 o                         
  -5   1   9       2623.71       2714.07        79.54 o                         
  -3   1   9        790.41        702.62        40.81 o                         
  -1   1   9       1156.89       1140.53        29.33 o                         
   1   1   9       5468.51       5488.16        81.41 o                         
   3   1   9       1066.91       1087.40        56.57 o                         
   5   1   9         33.25         16.09        25.65 o                         
   7   1   9         50.17         38.80        32.86 o                         
 -12   2   9         33.02          8.05        17.25 o                         
 -10   2   9        185.15        149.65        24.76 o                         
  -8   2   9        186.10        168.59        21.53 o                         
  -6   2   9         15.33         12.02        13.57 o                         
  -4   2   9       2707.48       2772.85        36.92 o                         
  -2   2   9       2447.42       2503.29        60.92 o                         
   0   2   9         49.86         90.77        22.52 o                         
   2   2   9       4049.24       3884.36       124.01 o                         
   4   2   9         21.84         34.24        17.99 o                         
   6   2   9         38.66         43.96        20.08 o                         
 -13   3   9         57.72         55.90        16.62 o                         
 -11   3   9        730.66        709.37        35.35 o                         
  -9   3   9        473.90        472.39        37.84 o                         
  -7   3   9       3221.80       3229.35        69.90 o                         
  -5   3   9       4206.06       4224.63        49.17 o                         
  -3   3   9       5086.44       5069.25        79.72 o                         
  -1   3   9         12.40         11.00        16.02 o                         
   1   3   9        211.36        213.03        24.80 o                         
   3   3   9       4103.19       3744.29       132.22 o                         
   5   3   9        705.67        767.41        70.46 o                         
   7   3   9        449.22        374.10        57.29 o                         
 -12   4   9         80.51         44.55        19.49 o                         
 -10   4   9        719.91        708.68        39.12 o                         
  -8   4   9         34.11         43.49        15.70 o                         
  -6   4   9        541.14        544.11        30.36 o                         
  -4   4   9          0.26         21.56         9.02 o                         
  -2   4   9        828.05        824.56        32.16 o                         
   0   4   9         11.05         32.89        15.27 o                         
   2   4   9        799.18        776.21        44.40 o                         
   4   4   9         46.33         64.97        32.96 o                         
   6   4   9         30.95         76.89        35.36 o                         
 -13   5   9         72.51        107.47        23.10 o                         
 -11   5   9          5.76         -0.53        20.73 o                         
  -9   5   9       1968.58       2053.93        52.03 o                         
  -7   5   9        999.75        989.00        46.20 o                         
  -5   5   9       1230.06       1233.91        31.39 o                         
  -3   5   9       1145.00       1140.86        39.33 o                         
  -1   5   9        245.02        224.74        20.46 o                         
   1   5   9         34.86         32.88        24.62 o                         
   3   5   9        237.38        191.70        74.78 o                         
   5   5   9       3476.01       3258.58       142.01 o                         
   7   5   9        353.71        388.41        60.26 o                         
 -12   6   9        315.99        388.14        44.15 o                         
 -10   6   9        201.40        180.12        80.17 o                         
  -8   6   9          0.39         -8.70        17.40 o                         
  -6   6   9        989.80       1050.89        52.36 o                         
  -4   6   9       5245.98       5170.66        77.41 o                         
  -2   6   9        103.30        119.59        16.69 o                         
   0   6   9        367.43        312.82        28.37 o                         
   2   6   9       1944.76       2027.63        88.20 o                         
   4   6   9       1163.00       1065.78        58.06 o                         
   6   6   9        248.43        276.93        49.63 o                         
 -11   7   9        281.29        228.67        38.28 o                         
  -9   7   9         21.47         16.62        14.47 o                         
  -7   7   9       1104.71       1109.03        55.60 o                         
  -5   7   9         56.23         64.27        20.59 o                         
  -3   7   9         60.38         50.09        18.00 o                         
  -1   7   9        285.70        347.72        25.91 o                         
   1   7   9        190.64        207.83        26.57 o                         
   3   7   9        549.39        563.04        42.39 o                         
   5   7   9        226.92        346.21        47.93 o                         
 -12   8   9          8.32         12.73        36.09 o                         
 -10   8   9         18.27         15.47        21.72 o                         
  -8   8   9       2052.61       1873.58        56.25 o                         
  -6   8   9        501.66        497.49        37.60 o                         
  -4   8   9        697.24        641.19        37.92 o                         
  -2   8   9       1349.63       1256.58        42.62 o                         
   0   8   9         49.42         49.73        15.89 o                         
   2   8   9        140.45         84.82        22.13 o                         
   4   8   9          0.05         18.53        31.63 o                         
   6   8   9         69.09         92.54        28.68 o                         
 -11   9   9       1103.88       1169.15        65.18 o                         
  -9   9   9        631.40        693.04        55.54 o                         
  -7   9   9         75.56         85.17        14.69 o                         
  -5   9   9        226.95        307.82        30.45 o                         
  -3   9   9        207.92        201.92        20.96 o                         
  -1   9   9       4481.98       4432.07        82.18 o                         
   1   9   9       2679.57       2627.11        80.58 o                         
   3   9   9         47.90         44.14        21.03 o                         
   5   9   9        306.61        360.87        39.02 o                         
 -10  10   9          0.49         18.49        21.49 o                         
  -8  10   9         25.11         22.82        15.34 o                         
  -6  10   9        871.03        933.97        41.63 o                         
  -4  10   9        103.63         55.47        13.17 o                         
  -2  10   9         33.15         10.41        13.49 o                         
   0  10   9        138.10        106.59        21.88 o                         
   2  10   9        317.68        264.39        30.64 o                         
   4  10   9        102.87         48.97        26.72 o                         
 -11  11   9        934.92        839.03        82.67 o                         
  -9  11   9        743.08        708.15        49.63 o                         
  -7  11   9       1869.47       1865.88        54.23 o                         
  -5  11   9        325.09        335.18        37.16 o                         
  -3  11   9       3035.80       3053.67        73.24 o                         
  -1  11   9       4817.28       4834.14        88.57 o                         
   1  11   9       2663.19       2520.12        81.10 o                         
   3  11   9        339.87        314.12        31.14 o                         
   5  11   9        784.68        893.06        84.71 o                         
 -10  12   9         38.32         87.03        80.59 o                         
  -8  12   9       1027.66       1011.50        42.87 o                         
  -6  12   9         78.00         31.19        43.44 o                         
  -4  12   9        630.29        587.07        43.78 o                         
  -2  12   9        141.64        127.86        17.78 o                         
   0  12   9         69.70         88.27        20.92 o                         
   2  12   9        174.57        213.27        29.08 o                         
   4  12   9         16.70         -8.91        31.27 o                         
  -9  13   9       1007.67       1114.26        61.47 o                         
  -7  13   9        917.47        943.48        88.54 o                         
  -5  13   9       1622.42       1598.29        53.98 o                         
  -3  13   9       2574.05       2664.71        59.20 o                         
  -1  13   9       3237.42       3133.25        65.28 o                         
   1  13   9        312.84        311.06        26.57 o                         
   3  13   9        950.58        885.84        54.96 o                         
  -8  14   9        357.07        267.88        59.33 o                         
  -6  14   9        111.17        127.54        49.02 o                         
  -4  14   9          0.11         -0.87        24.90 o                         
  -2  14   9        232.72        281.44        24.11 o                         
   0  14   9         82.58         96.73        19.00 o                         
   2  14   9         84.38        132.59        52.44 o                         
  -7  15   9       1559.32       1471.66       115.73 o                         
  -5  15   9       1520.19       1456.58       109.53 o                         
  -3  15   9       1484.59       1488.27        46.16 o                         
  -1  15   9       1350.29       1322.73        44.16 o                         
   1  15   9        429.59        455.64        42.79 o                         
  -6  16   9          3.17         62.21        42.82 o                         
  -4  16   9         38.99         61.76        43.04 o                         
  -2  16   9          7.53         16.12        19.28 o                         
   0  16   9         35.00         39.84        24.67 o                         
  -5  17   9       1452.10       1454.94       116.23 o                         
  -3  17   9       1277.14       1292.43        73.97 o                         
  -1  17   9        236.35        267.99        39.54 o                         
 -12   0  10        203.66        216.64        28.72 o                         
 -10   0  10        871.27        838.78        71.77 o                         
  -8   0  10         15.78         16.43        18.08 o                         
  -6   0  10       1169.73       1250.39        83.59 o                         
  -4   0  10       4628.52       4683.25       156.46 o                         
  -2   0  10        263.99        262.18        19.76 o                         
   0   0  10       7421.43       6977.31       125.69 o                         
   2   0  10       2921.99       2655.20        82.31 o                         
   4   0  10        276.46        317.98        46.85 o                         
   6   0  10          8.12        -14.16        28.32 o                         
 -13   1  10         10.35          4.81        18.93 o                         
 -11   1  10          0.07         10.16        21.05 o                         
  -9   1  10         25.24          2.73        12.92 o                         
  -7   1  10       1743.55       1877.88        56.06 o                         
  -5   1  10        274.69        308.93        32.23 o                         
  -3   1  10         11.79          0.65        17.72 o                         
  -1   1  10       2738.72       2777.54        47.88 o                         
   1   1  10       1389.18       1345.54        44.48 o                         
   3   1  10         70.09         66.05        20.28 o                         
   5   1  10          0.08         20.48        22.82 o                         
 -12   2  10        604.06        595.47        38.11 o                         
 -10   2  10        972.28       1022.54        56.68 o                         
  -8   2  10        203.79        215.72        22.76 o                         
  -6   2  10         86.61         84.90        16.22 o                         
  -4   2  10        471.46        507.56        27.26 o                         
  -2   2  10       2358.60       2327.82        40.03 o                         
   0   2  10        780.54        795.69        49.19 o                         
   2   2  10       2964.00       3104.13        69.89 o                         
   4   2  10        189.43        232.76        29.93 o                         
   6   2  10        293.47        297.74        37.16 o                         
 -13   3  10        144.69        122.12        29.32 o                         
 -11   3  10        188.45        232.89        29.31 o                         
  -9   3  10        190.61        208.67        24.52 o                         
  -7   3  10        929.57        987.75        41.29 o                         
  -5   3  10       1309.85       1313.92        44.03 o                         
  -3   3  10        270.26        291.30        20.79 o                         
  -1   3  10         30.50         19.56        12.52 o                         
   1   3  10         27.76         53.66        27.28 o                         
   3   3  10         18.60         43.32        34.46 o                         
   5   3  10         77.49        105.59        39.11 o                         
 -12   4  10        202.14        229.33        40.76 o                         
 -10   4  10       1380.85       1460.91        94.46 o                         
  -8   4  10        824.22        839.35        40.23 o                         
  -6   4  10         10.55         17.70        15.11 o                         
  -4   4  10       1141.15       1186.72        29.76 o                         
  -2   4  10       1368.10       1392.40        43.19 o                         
   0   4  10        661.83        733.79        39.48 o                         
   2   4  10         36.77         26.92        24.18 o                         
   4   4  10        634.34        719.87       111.36 o                         
   6   4  10        684.31        700.06        75.77 o                         
 -11   5  10        230.48        291.13        48.26 o                         
  -9   5  10         24.18         81.41        23.28 o                         
  -7   5  10        299.11        303.37        31.12 o                         
  -5   5  10         88.84         79.78        13.19 o                         
  -3   5  10       1215.40       1112.59        38.12 o                         
  -1   5  10        448.67        406.22        26.57 o                         
   1   5  10        279.17        242.55        28.43 o                         
   3   5  10         43.83         71.37        49.55 o                         
   5   5  10        107.70        135.42        41.83 o                         
 -12   6  10        417.71        390.82        42.34 o                         
 -10   6  10        432.32        336.79        52.15 o                         
  -8   6  10       3058.40       3032.51        93.19 o                         
  -6   6  10       2461.17       2414.42        54.07 o                         
  -4   6  10       1424.23       1367.51        42.12 o                         
  -2   6  10       2573.90       2513.56        60.13 o                         
   0   6  10       1572.11       1715.88        54.04 o                         
   2   6  10        266.57        289.86        31.95 o                         
   4   6  10        634.39        608.78        52.40 o                         
 -11   7  10         16.60         21.73        26.06 o                         
  -9   7  10        347.58        339.70        50.30 o                         
  -7   7  10         10.75         23.10        19.67 o                         
  -5   7  10       1058.05       1047.04        40.45 o                         
  -3   7  10        316.59        298.88        23.05 o                         
  -1   7  10          3.30         49.32        32.46 o                         
   1   7  10        110.36        141.20        26.21 o                         
   3   7  10        646.55        671.28        47.71 o                         
   5   7  10          6.64         25.24        34.33 o                         
 -12   8  10        856.96        893.48        60.57 o                         
 -10   8  10        258.24        243.96        34.59 o                         
  -8   8  10        613.35        608.20        36.57 o                         
  -6   8  10       6172.90       6185.04       128.03 o                         
  -4   8  10       2445.85       2327.52        58.09 o                         
  -2   8  10       1080.35       1042.54        41.33 o                         
   0   8  10        352.48        350.64        44.83 o                         
   2   8  10       1537.36       1340.78        62.56 o                         
   4   8  10        767.83        793.94        67.06 o                         
 -11   9  10        117.20        129.05        32.29 o                         
  -9   9  10          2.12         20.25        15.85 o                         
  -7   9  10        236.10        211.36        24.71 o                         
  -5   9  10        411.63        472.62        28.27 o                         
  -3   9  10        598.71        611.27        33.16 o                         
  -1   9  10        154.32        228.48        23.95 o                         
   1   9  10        474.38        460.38        57.80 o                         
   3   9  10        146.17        116.20        37.27 o                         
 -10  10  10        461.61        475.74        43.58 o                         
  -8  10  10       1344.58       1321.91        84.25 o                         
  -6  10  10        985.07        990.33        45.66 o                         
  -4  10  10        181.32        171.54        36.07 o                         
  -2  10  10         15.94         21.82        12.66 o                         
   0  10  10       1518.98       1632.97        55.67 o                         
   2  10  10        353.82        379.31        35.20 o                         
   4  10  10        764.79        772.86        60.98 o                         
  -9  11  10         28.49         45.67        16.88 o                         
  -7  11  10        125.13         75.38        22.33 o                         
  -5  11  10          2.73          5.86        26.39 o                         
  -3  11  10        286.05        301.33        23.95 o                         
  -1  11  10        914.77        827.80        40.17 o                         
   1  11  10         30.68         59.14        22.11 o                         
   3  11  10          9.97          9.99        21.85 o                         
 -10  12  10        240.36        308.38        39.72 o                         
  -8  12  10        986.20       1122.34       138.90 o                         
  -6  12  10        451.47        496.60        33.76 o                         
  -4  12  10        499.17        507.84        28.01 o                         
  -2  12  10       1159.58       1261.12        48.36 o                         
   0  12  10        230.06        254.35        26.30 o                         
   2  12  10        613.57        555.23        43.87 o                         
  -9  13  10         36.22         92.73        54.99 o                         
  -7  13  10          1.85         39.32        37.75 o                         
  -5  13  10         96.86        114.72        20.33 o                         
  -3  13  10          4.57         -6.41        12.82 o                         
  -1  13  10        172.54        172.41        22.06 o                         
   1  13  10        141.54        149.19        25.03 o                         
  -8  14  10        505.98        528.36        75.60 o                         
  -6  14  10       1017.51        984.44        91.98 o                         
  -4  14  10       1262.14       1307.39        45.00 o                         
  -2  14  10       2660.21       2722.68        74.40 o                         
   0  14  10       1021.00       1014.76        41.04 o                         
  -7  15  10          2.56         -6.86        38.15 o                         
  -5  15  10        286.21        294.33        64.32 o                         
  -3  15  10         77.09        106.59        19.20 o                         
  -1  15  10          0.77         -5.35        15.98 o                         
  -4  16  10       1035.45       1064.06        64.63 o                         
  -2  16  10        796.81        759.42        55.39 o                         
 -11   1  11        930.45        934.37        58.81 o                         
  -9   1  11          8.76          4.24        14.24 o                         
  -7   1  11         10.66          6.75        14.23 o                         
  -5   1  11       2222.14       2177.03        58.64 o                         
  -3   1  11       1359.91       1371.29        65.38 o                         
  -1   1  11       1078.79       1272.58        43.59 o                         
   1   1  11       2339.26       2334.52        53.70 o                         
   3   1  11        975.52       1005.47        45.15 o                         
   5   1  11        456.98        473.13        43.40 o                         
 -12   2  11         40.18         42.59        22.03 o                         
 -10   2  11        279.68        275.37        24.00 o                         
  -8   2  11        420.50        500.53        33.11 o                         
  -6   2  11        943.52        884.51        39.75 o                         
  -4   2  11         12.61          5.00        14.04 o                         
  -2   2  11        955.22       1013.38        56.24 o                         
   0   2  11        646.09        638.25        34.59 o                         
   2   2  11        517.45        517.74        67.62 o                         
   4   2  11          6.18         65.44        28.35 o                         
 -11   3  11        971.91        948.21        94.62 o                         
  -9   3  11       1222.23       1290.70        52.51 o                         
  -7   3  11       3778.13       3774.03        97.77 o                         
  -5   3  11       3915.17       3899.92        76.24 o                         
  -3   3  11       3244.55       3411.61        99.98 o                         
  -1   3  11        413.00        398.32        26.27 o                         
   1   3  11       1000.49       1003.56        48.17 o                         
   3   3  11       1483.81       1477.42        69.18 o                         
   5   3  11        371.43        371.97        58.49 o                         
 -12   4  11         41.02         46.92        21.85 o                         
 -10   4  11          0.76         45.34        20.98 o                         
  -8   4  11       1388.92       1405.87        52.35 o                         
  -6   4  11          3.62          5.12        18.61 o                         
  -4   4  11        718.45        729.70        47.59 o                         
  -2   4  11         44.31         56.06        16.33 o                         
   0   4  11          0.01         14.36        22.10 o                         
   2   4  11         93.17        106.20        42.92 o                         
   4   4  11         69.50        150.12        30.37 o                         
 -11   5  11         16.76        -19.25        38.50 o                         
  -9   5  11       3701.69       3762.01        86.75 o                         
  -7   5  11       4398.35       4328.60        86.70 o                         
  -5   5  11       4266.19       4352.02       113.46 o                         
  -3   5  11        404.99        376.47        24.32 o                         
  -1   5  11       1417.50       1357.34        47.74 o                         
   1   5  11       1600.55       1650.53        57.51 o                         
   3   5  11        655.45        717.85        50.84 o                         
 -10   6  11        514.81        379.67        37.85 o                         
  -8   6  11         23.75         63.75        24.12 o                         
  -6   6  11          3.01        -10.62        21.24 o                         
  -4   6  11        205.42        214.47        49.67 o                         
  -2   6  11         10.35         25.52        12.92 o                         
   0   6  11        226.00        211.63        22.96 o                         
   2   6  11        658.87        598.77        45.16 o                         
   4   6  11        212.60        268.05        42.22 o                         
 -11   7  11        740.03        734.51        77.41 o                         
  -9   7  11        210.33        224.37        44.00 o                         
  -7   7  11       1644.32       1589.49        69.74 o                         
  -5   7  11        416.18        374.19        35.86 o                         
  -3   7  11       3109.94       3027.71        68.65 o                         
  -1   7  11       1810.17       1937.63        59.05 o                         
   1   7  11        496.71        556.47        66.26 o                         
   3   7  11        842.35        802.73        76.28 o                         
 -10   8  11         85.41        117.04        47.45 o                         
  -8   8  11        216.89        175.24        55.70 o                         
  -6   8  11         10.44         27.27        24.77 o                         
  -4   8  11          4.93         -6.10        12.19 o                         
  -2   8  11         69.23         55.30        16.70 o                         
   0   8  11          3.94        -11.43        22.86 o                         
   2   8  11        952.82        903.45        54.64 o                         
  -9   9  11       1095.10       1035.46        89.22 o                         
  -7   9  11        532.62        622.57        46.47 o                         
  -5   9  11        707.12        791.32        66.90 o                         
  -3   9  11       1785.34       1868.52        57.16 o                         
  -1   9  11       3515.18       3399.84        79.59 o                         
   1   9  11        739.75        693.61        40.41 o                         
   3   9  11        229.50        313.89        35.93 o                         
 -10  10  11         30.88         30.45        55.28 o                         
  -8  10  11         22.23          2.38        35.02 o                         
  -6  10  11        172.17        186.11        27.83 o                         
  -4  10  11        166.01        145.46        19.27 o                         
  -2  10  11         34.01         41.78        16.11 o                         
   0  10  11          3.03         20.89        36.61 o                         
   2  10  11          1.08         -1.45        22.07 o                         
  -9  11  11       1318.86       1149.05        67.55 o                         
  -7  11  11        898.39        903.56        67.68 o                         
  -5  11  11        568.02        673.37        36.25 o                         
  -3  11  11       1344.17       1416.44        51.64 o                         
  -1  11  11       2101.68       2188.05        66.56 o                         
   1  11  11        398.09        393.39        31.98 o                         
  -8  12  11          6.04          7.11        20.36 o                         
  -6  12  11          0.06         -4.66        36.43 o                         
  -4  12  11         32.30         38.24        14.56 o                         
  -2  12  11        553.24        531.68        34.58 o                         
   0  12  11        265.33        255.03        31.90 o                         
  -7  13  11        332.00        275.67        57.37 o                         
  -5  13  11          8.52          9.58        13.16 o                         
  -3  13  11        641.34        676.17        33.82 o                         
  -1  13  11        493.74        540.36        35.90 o                         
  -6  14  11        356.56        320.51        38.19 o                         
  -4  14  11        101.42         91.70        19.90 o                         
  -2  14  11         25.36         40.28        14.22 o                         
 -10   0  12       6839.67       6915.89       152.93 o                         
  -8   0  12       3559.24       3453.62       101.28 o                         
  -6   0  12        997.14        976.29        83.32 o                         
  -4   0  12        934.49        832.21        76.35 o                         
  -2   0  12       1436.93       1449.37        99.43 o                         
   0   0  12       7825.23       8207.96       242.48 o                         
   2   0  12       1068.70       1120.56        58.77 o                         
 -11   1  12          0.10         14.98        25.47 o                         
  -9   1  12         66.56         50.40        14.07 o                         
  -7   1  12         48.76         34.32        13.39 o                         
  -5   1  12        197.67        180.18        31.56 o                         
  -3   1  12        444.51        339.98        35.61 o                         
  -1   1  12       1535.90       1371.84        70.80 o                         
   1   1  12         71.01        112.77        21.64 o                         
   3   1  12         11.77         53.65        16.42 o                         
 -10   2  12       2254.70       2274.82        71.38 o                         
  -8   2  12       1985.35       2055.20        64.36 o                         
  -6   2  12       1675.97       1557.72        53.01 o                         
  -4   2  12       1151.41       1124.83        62.40 o                         
  -2   2  12       2545.51       2563.89        92.90 o                         
   0   2  12       1275.78       1265.52        70.03 o                         
   2   2  12       1756.78       1924.26        66.66 o                         
 -11   3  12         33.75         22.33        19.50 o                         
  -9   3  12         78.11         90.20        26.55 o                         
  -7   3  12        731.73        773.96        39.98 o                         
  -5   3  12          0.03          3.89        16.96 o                         
  -3   3  12       2754.94       2655.05       123.70 o                         
  -1   3  12         72.09         83.48        28.12 o                         
   1   3  12         11.46         51.06        19.67 o                         
   3   3  12         58.47        153.44        25.83 o                         
 -10   4  12        561.78        640.64        44.77 o                         
  -8   4  12        425.21        423.46        36.04 o                         
  -6   4  12       1974.78       2005.55        82.26 o                         
  -4   4  12       3295.28       3253.21       103.44 o                         
  -2   4  12        605.66        686.81        50.14 o                         
   0   4  12        634.26        708.69        38.64 o                         
   2   4  12       1012.26       1062.34        51.17 o                         
 -11   5  12        211.89        174.73        39.38 o                         
  -9   5  12        143.85        188.80        30.77 o                         
  -7   5  12         59.12         45.65        39.52 o                         
  -5   5  12        157.98        191.03        49.32 o                         
  -3   5  12         22.89         30.50        17.79 o                         
  -1   5  12        193.44        173.30        29.34 o                         
   1   5  12         67.81         99.94        21.35 o                         
   3   5  12         67.76         93.89        27.35 o                         
 -10   6  12         53.28         87.62        35.75 o                         
  -8   6  12       1107.06       1140.37        64.01 o                         
  -6   6  12       2979.52       3177.05       102.43 o                         
  -4   6  12       2366.83       2240.87        86.26 o                         
  -2   6  12        724.50        679.20        72.37 o                         
   0   6  12        960.24        886.03        43.25 o                         
   2   6  12       1053.80       1124.55        65.40 o                         
  -9   7  12         39.88         96.69        28.59 o                         
  -7   7  12         13.47         27.13        20.52 o                         
  -5   7  12         93.62         62.41        48.36 o                         
  -3   7  12         30.84         42.09        34.03 o                         
  -1   7  12        341.97        339.66        28.32 o                         
   1   7  12         59.63         70.32        19.19 o                         
 -10   8  12        415.43        404.87        43.28 o                         
  -8   8  12       1458.14       1531.87        74.04 o                         
  -6   8  12        491.65        489.11        43.29 o                         
  -4   8  12        764.29        759.19        56.81 o                         
  -2   8  12       3008.62       2893.86       100.01 o                         
   0   8  12       1076.58       1176.38        51.16 o                         
  -9   9  12          3.63        -29.84        59.67 o                         
  -7   9  12        205.71        297.49        47.42 o                         
  -5   9  12         12.81          0.91        28.52 o                         
  -3   9  12        265.85        214.43        32.19 o                         
  -1   9  12          0.22         34.28        18.86 o                         
   1   9  12        123.97        121.96        54.07 o                         
  -8  10  12        566.31        481.78        36.93 o                         
  -6  10  12        779.25        847.26        54.86 o                         
  -4  10  12        416.09        460.53        63.87 o                         
  -2  10  12       1259.91       1361.07        53.10 o                         
   0  10  12        963.29        983.15        48.04 o                         
  -7  11  12        173.81        178.56        26.09 o                         
  -5  11  12        303.57        310.24        36.76 o                         
  -3  11  12          1.56          6.05        16.05 o                         
  -1  11  12        680.61        699.65        40.91 o                         
  -6  12  12        472.67        469.07        35.77 o                         
  -4  12  12       1324.64       1230.90        76.97 o                         
  -2  12  12       1353.36       1359.99        54.78 o                         
  -9   1  13        314.68        360.42        27.09 o                         
  -7   1  13        980.35       1022.46        46.24 o                         
  -5   1  13       1822.16       1845.21        82.75 o                         
  -3   1  13        332.83        324.30        58.56 o                         
  -1   1  13       1754.18       1699.08        82.70 o                         
   1   1  13        993.63        986.70        67.52 o                         
 -10   2  13         30.01         25.23        19.75 o                         
  -8   2  13          0.01          4.13        15.78 o                         
  -6   2  13         83.01         95.64        26.94 o                         
  -4   2  13        224.23        201.07        31.46 o                         
  -2   2  13         25.96         -6.30        24.10 o                         
   0   2  13         17.59         18.73        25.91 o                         
  -9   3  13        631.39        640.35        39.83 o                         
  -7   3  13       2133.06       2063.87        87.93 o                         
  -5   3  13       1598.26       1554.99        76.60 o                         
  -3   3  13       2910.40       2704.17       100.51 o                         
  -1   3  13        685.52        708.15        54.30 o                         
   1   3  13       1280.00       1440.85        78.54 o                         
 -10   4  13        210.27        233.60        28.89 o                         
  -8   4  13          6.82         36.48        24.15 o                         
  -6   4  13         95.65        118.29        42.09 o                         
  -4   4  13        301.71        272.63        37.39 o                         
  -2   4  13         69.07         60.47        26.82 o                         
   0   4  13         56.94        105.59        26.97 o                         
  -9   5  13        881.00        841.04        58.50 o                         
  -7   5  13        640.65        601.95        50.41 o                         
  -5   5  13       4003.99       4010.42       121.03 o                         
  -3   5  13        808.62        935.09        59.61 o                         
  -1   5  13        385.19        413.40        95.56 o                         
   1   5  13        624.23        675.87        56.94 o                         
  -8   6  13        266.10        269.19        36.98 o                         
  -6   6  13        242.60        250.22        35.96 o                         
  -4   6  13          0.02         11.12        20.79 o                         
  -2   6  13         39.88         29.87        22.12 o                         
   0   6  13        140.05        141.09        28.27 o                         
  -9   7  13        607.68        656.37        52.72 o                         
  -7   7  13        610.52        623.57        77.52 o                         
  -5   7  13        116.81        161.13        49.53 o                         
  -3   7  13       1205.72       1190.04        67.66 o                         
  -1   7  13        940.39       1089.33        66.97 o                         
  -8   8  13          0.26         40.91        23.49 o                         
  -6   8  13         65.56         96.22        35.53 o                         
  -4   8  13         17.38         -3.07        21.34 o                         
  -2   8  13        271.08        215.94        34.76 o                         
  -7   9  13        714.55        725.47        55.39 o                         
  -5   9  13        123.46        199.25        32.12 o                         
  -3   9  13       1076.81       1256.46        69.86 o                         
  -4  10  13         89.25        107.56        25.72 o                         
  -8   0  14        618.96        585.22        72.74 o                         
  -6   0  14        786.46        698.42        76.07 o                         
  -4   0  14         47.00        153.82        49.95 o                         
  -2   0  14        531.24        552.99        70.82 o                         
  -7   1  14          0.15        -10.82        21.64 o                         
  -5   1  14         76.93         96.09        40.46 o                         
  -3   1  14          8.51        -11.63        23.27 o                         
  -1   1  14          1.54         15.38        23.27 o                         
  -8   2  14        711.09        672.91        55.74 o                         
  -6   2  14        484.34        510.41        47.95 o                         
  -4   2  14        306.34        379.86        46.65 o                         
  -2   2  14        660.88        665.49        65.48 o                         
  -7   3  14        479.36        445.91        46.14 o                         
  -5   3  14         37.72         81.02        28.50 o                         
  -3   3  14        229.35        178.79        31.46 o                         
  -6   4  14       1145.94       1147.80        69.24 o                         
  -4   4  14       1455.64       1471.56        78.84 o                         
  -2   4  14         65.98         40.32        27.08 o                         
  -7   5  14        195.67        158.24        32.52 o                         
  -5   5  14          6.84         16.22        23.63 o                         
  -3   5  14         13.93          3.64        20.67 o                         
  -6   6  14       1290.29       1309.99        73.89 o                         
  -4   6  14        838.71        838.04        60.14 o                         
                                                                                
